# Supplementary material for: N-[2-(4-Methyl­benzo­yl)eth­yl]propan-2-aminium chloride
Source: Acta Crystallogr Sect E Struct Rep Online. 2012 Aug 15;68(Pt 9):o2706–7. doi: 10.1107/S1600536812035271 (PMC3435724; doi:10.1107/S1600536812035271)
Supplement: Supplementary file 1 [file e-68-o2706-sup1.cif]

##############################################################################
#                                                                            #
# This CIF contains the data in a paper accepted for publication in          #
# Acta Crystallographica Section E. It conforms to the requirements of       #
# Notes for Authors for Acta Crystallographica Section E, and has been       #
# peer reviewed under the auspices of the IUCr Commission on Journals.       #
#                                                                            #
# Full details of the Crystallographic Information File format               #
# are given in the paper "The Crystallographic Information File (CIF):       #
# a New Standard Archive File for Crystallography" by S. R. Hall, F. H.      #
# Allen and I. D. Brown [Acta Cryst. (1991), A47, 655-685].                  #
#                                                                            #
# The current version of the core CIF dictionary is obtainable from          #
# ftp://ftp.iucr.org/pub/cif_core.dic.                                       #
#                                                                            #
# Software is freely available for graphical display of the structure(s)     #
# in this CIF. For information consult the CIF software page                 #
# http://www.iucr.org/resources/cif/software.                                #
#                                                                            #
# This file may be used for bona fide research purposes within the           #
# scientific community so long as proper attribution is given to the journal # 
# article from which it was obtained.                                        #
#                                                                            #
##############################################################################
data_global
_audit_creation_method     'PLATON <TABLE ACC> option'
_journal_date_recd_electronic     2012-07-31
_journal_date_accepted     2012-08-09
_journal_name_full     'Acta Crystallographica, Section E'
_journal_year     2012
_journal_volume     68
_journal_issue      9
_journal_page_first     eo2706
_journal_page_last     eo2707
_journal_paper_category     QO
_journal_paper_doi     10.1107/S1600536812035271
_journal_coeditor_code     QM2078
_publ_contact_author_name     'Dr. Abdullah Ayd\?in'
_publ_contact_author_address
;
   Department of Science Education,
   Faculty of Education,
   Kastamonu University,
   37200 Kastamonu,
   Turkey
;
_publ_contact_author_email     'aaydin@kastamonu.edu.tr'
_publ_contact_author_fax     '+90-366-2123353'
_publ_contact_author_phone     '+90-366-2142312 '
_publ_section_title
;
<i>N</i>-[2-(4-Methylbenzoyl)ethyl]propan-2-aminium chloride
;
loop_
    _publ_author_name
    _publ_author_address
    'Abdullah Ayd\?in'
;
   Department of Science Education
   Faculty of Education
   Kastamonu University
   37200 Kastamonu
   Turkey
;
    'Mehmet Akkurt'
;
   Department of Physics,
   Faculty of Sciences,
   Erciyes University,
   38039 Kayseri,
   Turkey
;
    'Halise Inci Gul'
;
   Department of Pharmaceutical Chemistry,
   Faculty of Pharmacy,
   Atat\"urk University,
   25240 Erzurum,
   Turkey
;
    'Ebru Mete'
;
   Department of Chemistry,
   Faculty of Sciences,
   Atat\"urk University,
   25240 Erzurum,
   Turkey
;
    'Ertan Sahin'
;
   Department of Chemistry,
   Faculty of Sciences,
   Atat\"urk University,
   25240 Erzurum,
   Turkey
;
data_I
_chemical_name_systematic
;
<i>N</i>-[2-(4-Methylbenzoyl)ethyl]propan-2-aminium chloride
;
_chemical_name_common     ?
_chemical_formula_moiety     'C13 H20 N O +, Cl -'
_chemical_formula_sum     'C13 H20 Cl N O'
_chemical_formula_structural     ?
_chemical_formula_iupac     'C13 H20 N O +, Cl -'
_chemical_formula_weight     241.75
_chemical_melting_point     ?
_symmetry_cell_setting     monoclinic
_symmetry_space_group_name_H-M     'P 21/c'
_symmetry_space_group_name_Hall     '-P 2ybc'
loop_
    _symmetry_equiv_pos_site_id
    _symmetry_equiv_pos_as_xyz
    1 x,y,z
    2 -x,1/2+y,1/2-z
    3 -x,-y,-z
    4 x,1/2-y,1/2+z
_cell_length_a     7.786(5)
_cell_length_b     7.511(5)
_cell_length_c     23.365(5)
_cell_angle_alpha     90
_cell_angle_beta     95.362(5)
_cell_angle_gamma     90
_cell_volume     1360.4(13)
_cell_formula_units_Z     4
_cell_measurement_reflns_used     4594
_cell_measurement_theta_min     2.6274
_cell_measurement_theta_max     26.4676
_cell_measurement_temperature     294(2)
_cell_special_details
;
;
_exptl_crystal_description     'block'
_exptl_crystal_colour     'white'
_exptl_crystal_size_max     0.17
_exptl_crystal_size_mid     0.11
_exptl_crystal_size_min     0.10
_exptl_crystal_size_rad     ?
_exptl_crystal_density_diffrn     1.180
_exptl_crystal_density_meas     ?
_exptl_crystal_density_method     'Not Measured'
_exptl_crystal_F_000     520
_exptl_absorpt_coefficient_mu     0.262
_exptl_absorpt_correction_type     multi-scan
_exptl_absorpt_process_details     '(Blessing, 1995)'
_exptl_absorpt_correction_T_min     0.966
_exptl_absorpt_correction_T_max     0.974
_exptl_special_details
;
;
_diffrn_ambient_temperature     294(2)
_diffrn_radiation_type     'Mo K\a'
_diffrn_radiation_wavelength     0.71073
_diffrn_radiation_source     'Sealed Tube'
_diffrn_radiation_monochromator     'Graphite Monochromator'
_diffrn_measurement_device     'Rigaku R-AXIS RAPID-S'
_diffrn_measurement_method     'dtprofit.ref'
_diffrn_detector_area_resol_mean     10.0000
_diffrn_reflns_number     26900
_diffrn_reflns_av_R_equivalents     0.0662
_diffrn_reflns_av_sigmaI/netI     0.0395
_diffrn_reflns_theta_min     2.63
_diffrn_reflns_theta_max     26.42
_diffrn_reflns_theta_full     26.42
_diffrn_measured_fraction_theta_max     0.997
_diffrn_measured_fraction_theta_full     0.997
_diffrn_reflns_limit_h_min     -9
_diffrn_reflns_limit_h_max     9
_diffrn_reflns_limit_k_min     -8
_diffrn_reflns_limit_k_max     9
_diffrn_reflns_limit_l_min     -29
_diffrn_reflns_limit_l_max     29
_diffrn_reflns_reduction_process
;
;
_refine_special_details
;
Refinement on <i>F</i>^2^ for ALL reflections except those flagged by the user
for potential systematic errors. Weighted <i>R</i>-factors <i>wR</i> and all
goodnesses of fit <i>S</i> are based on <i>F</i>^2^, conventional
<i>R</i>-factors <i>R</i> are based on <i>F</i>, with <i>F</i> set to zero for
negative <i>F</i>^2^. The observed criterion of <i>F</i>^2^ > \s(<i>F</i>^2^)
is used only for calculating -<i>R</i>-factor-obs <i>etc</i>. and is not
relevant to the choice of reflections for refinement. <i>R</i>-factors based
on <i>F</i>^2^ are statistically about twice as large as those based on
<i>F</i>, and <i>R</i>-factors based on ALL data will be even larger.
;
_reflns_number_total     2800
_reflns_number_gt     2007
_reflns_threshold_expression     I>2\s(I)
_refine_ls_structure_factor_coef     Fsqd
_refine_ls_matrix_type     full
_refine_ls_R_factor_all     0.0696
_refine_ls_R_factor_gt     0.0485
_refine_ls_wR_factor_gt     0.1331
_refine_ls_wR_factor_ref     0.1506
_refine_ls_goodness_of_fit_ref     1.055
_refine_ls_restrained_S_all     1.055
_refine_ls_number_reflns     2800
_refine_ls_number_parameters     149
_refine_ls_number_restraints     0
_refine_ls_number_constraints     ?
_refine_ls_hydrogen_treatment     constr
_refine_ls_weighting_scheme     calc
_refine_ls_weighting_details
         'calc w=1/[\s^2^(Fo^2^)+(0.0681P)^2^+0.2172P] where P=(Fo^2^+2Fc^2^)/3'
_atom_sites_solution_hydrogens     geom
_atom_sites_solution_primary     direct
_atom_sites_solution_secondary     difmap
_refine_ls_shift/su_max     0.000
_refine_ls_shift/su_mean     0.000
_refine_diff_density_max     0.209
_refine_diff_density_min     -0.176
_refine_ls_extinction_method     'SHELXL97 (Sheldrick, 2008)'
_refine_ls_extinction_coef     0.010(3)
_refine_ls_extinction_expression
                                  'FC^*^=KFC[1+0.001XFC^2^\L^3^/SIN(2\Q)]^-1/4^'
_refine_ls_abs_structure_details     ?
loop_
    _atom_type_symbol
    _atom_type_description
    _atom_type_scat_dispersion_real
    _atom_type_scat_dispersion_imag
    _atom_type_scat_source
    C C 0.0033 0.0016 ' International Tables Vol C Tables 4.2.6.8 and 6.1.1.4'
    H H 0.0000 0.0000 ' International Tables Vol C Tables 4.2.6.8 and 6.1.1.4'
    Cl Cl 0.1484 0.1585 ' International Tables Vol C Tables 4.2.6.8 and 6.1.1.4'
    N N 0.0061 0.0033 ' International Tables Vol C Tables 4.2.6.8 and 6.1.1.4'
    O O 0.0106 0.0060 ' International Tables Vol C Tables 4.2.6.8 and 6.1.1.4'
_computing_data_collection     'CrystalClear (Rigaku/MSC, 2005)'
_computing_cell_refinement     'CrystalClear (Rigaku/MSC, 2005)'
_computing_data_reduction     'CrystalClear (Rigaku/MSC, 2005)'
_computing_structure_solution     'SHELXS97 (Sheldrick, 2008)'
_computing_structure_refinement     'SHELXL97 (Sheldrick, 2008)'
_computing_molecular_graphics
                  'ORTEP-3 for Windows (Farrugia, 1997) and PLATON (Spek, 2009)'
_computing_publication_material     'WinGX (Farrugia, 1999)'
loop_
    _atom_site_type_symbol
    _atom_site_label
    _atom_site_fract_x
    _atom_site_fract_y
    _atom_site_fract_z
    _atom_site_U_iso_or_equiv
    _atom_site_thermal_displace_type
    _atom_site_calc_flag
    _atom_site_refinement_flags
    _atom_site_occupancy
    _atom_site_disorder_assembly
    _atom_site_disorder_group
    O O1 0.7123(2) 0.2422(3) 0.57107(8) 0.0903(8) Uani d . 1.000 . .
    N N1 0.7916(2) 0.0622(2) 0.74056(7) 0.0555(6) Uani d . 1.000 . .
    C C1 1.2949(3) 0.1740(3) 0.53020(10) 0.0722(9) Uani d . 1.000 . .
    C C2 1.2627(3) 0.2488(3) 0.47633(10) 0.0653(8) Uani d . 1.000 . .
    C C3 1.0947(3) 0.2961(3) 0.45820(9) 0.0680(9) Uani d . 1.000 . .
    C C4 0.9644(3) 0.2737(3) 0.49337(9) 0.0659(8) Uani d . 1.000 . .
    C C5 0.9974(3) 0.2024(3) 0.54815(9) 0.0563(7) Uani d . 1.000 . .
    C C6 1.1652(3) 0.1501(3) 0.56544(10) 0.0658(8) Uani d . 1.000 . .
    C C7 0.8564(3) 0.1895(3) 0.58624(9) 0.0616(8) Uani d . 1.000 . .
    C C8 0.8956(3) 0.1133(3) 0.64590(9) 0.0623(8) Uani d . 1.000 . .
    C C9 0.7524(3) 0.1489(3) 0.68361(9) 0.0606(8) Uani d . 1.000 . .
    C C10 0.6625(3) 0.0981(3) 0.78362(9) 0.0611(8) Uani d . 1.000 . .
    C C11 0.6888(4) 0.2830(4) 0.80850(12) 0.0807(10) Uani d . 1.000 . .
    C C12 0.6811(4) -0.0436(4) 0.82927(12) 0.0864(10) Uani d . 1.000 . .
    C C13 1.4074(4) 0.2830(5) 0.43891(12) 0.0913(11) Uani d . 1.000 . .
    Cl Cl1 1.17234(7) 0.15576(7) 0.78840(2) 0.0665(2) Uani d . 1.000 . .
    H H1 1.40660 0.13910 0.54290 0.0870 Uiso c R 1.000 . .
    H H3 1.06950 0.34370 0.42160 0.0820 Uiso c R 1.000 . .
    H H4 0.85250 0.30690 0.48030 0.0790 Uiso c R 1.000 . .
    H H6 1.19010 0.09810 0.60140 0.0790 Uiso c R 1.000 . .
    H H8A 0.91290 -0.01420 0.64310 0.0750 Uiso c R 1.000 . .
    H H8B 1.00180 0.16520 0.66350 0.0750 Uiso c R 1.000 . .
    H H9A 0.73980 0.27620 0.68870 0.0730 Uiso c R 1.000 . .
    H H9B 0.64450 0.10290 0.66530 0.0730 Uiso c R 1.000 . .
    H H10 0.54610 0.09070 0.76380 0.0730 Uiso c R 1.000 . .
    H H11A 0.59650 0.31080 0.83150 0.1210 Uiso c R 1.000 . .
    H H11B 0.68980 0.36790 0.77780 0.1210 Uiso c R 1.000 . .
    H H11C 0.79670 0.28780 0.83190 0.1210 Uiso c R 1.000 . .
    H H12A 0.66880 -0.15880 0.81160 0.1290 Uiso c R 1.000 . .
    H H12B 0.59360 -0.02790 0.85520 0.1290 Uiso c R 1.000 . .
    H H12C 0.79290 -0.03440 0.85020 0.1290 Uiso c R 1.000 . .
    H H13A 1.43820 0.40670 0.44090 0.1370 Uiso c R 1.000 . .
    H H13B 1.37010 0.25180 0.39990 0.1370 Uiso c R 1.000 . .
    H H13C 1.50570 0.21210 0.45220 0.1370 Uiso c R 1.000 . .
    H H14A 0.89610 0.09920 0.75560 0.0670 Uiso c R 1.000 . .
    H H14B 0.79790 -0.05620 0.73520 0.0670 Uiso c R 1.000 . .
loop_
    _atom_site_aniso_label
    _atom_site_aniso_U_11
    _atom_site_aniso_U_22
    _atom_site_aniso_U_33
    _atom_site_aniso_U_12
    _atom_site_aniso_U_13
    _atom_site_aniso_U_23
    O1 0.0562(10) 0.1386(17) 0.0763(11) 0.0110(11) 0.0077(8) 0.0214(11)
    N1 0.0530(10) 0.0541(10) 0.0609(10) -0.0019(8) 0.0135(8) 0.0028(8)
    C1 0.0545(13) 0.0940(19) 0.0683(15) 0.0016(12) 0.0076(11) 0.0037(13)
    C2 0.0651(14) 0.0730(15) 0.0596(13) -0.0076(12) 0.0152(10) -0.0054(11)
    C3 0.0723(16) 0.0783(16) 0.0541(13) -0.0016(12) 0.0094(10) 0.0048(11)
    C4 0.0618(14) 0.0764(15) 0.0596(13) -0.0001(12) 0.0057(10) 0.0003(11)
    C5 0.0553(12) 0.0579(12) 0.0555(12) -0.0054(10) 0.0048(9) -0.0023(9)
    C6 0.0625(14) 0.0774(16) 0.0577(12) 0.0004(11) 0.0066(10) 0.0071(11)
    C7 0.0557(13) 0.0684(14) 0.0609(13) -0.0038(11) 0.0059(10) -0.0008(10)
    C8 0.0574(13) 0.0718(14) 0.0588(13) -0.0014(11) 0.0111(10) 0.0039(11)
    C9 0.0584(13) 0.0630(14) 0.0614(13) 0.0002(10) 0.0103(10) 0.0041(10)
    C10 0.0535(12) 0.0672(14) 0.0653(13) 0.0004(10) 0.0195(10) 0.0012(10)
    C11 0.0901(19) 0.0698(16) 0.0871(18) 0.0072(13) 0.0350(14) -0.0041(13)
    C12 0.108(2) 0.0767(17) 0.0808(17) 0.0039(15) 0.0418(15) 0.0138(13)
    C13 0.0797(18) 0.120(2) 0.0775(18) -0.0034(17) 0.0253(14) 0.0074(16)
    Cl1 0.0631(4) 0.0604(4) 0.0756(4) 0.0010(3) 0.0046(3) -0.0014(3)
_geom_special_details
;
Bond distances, angles <i>etc</i>. have been calculated using the rounded
fractional coordinates. All su's are estimated from the variances of the
(full) variance-covariance matrix. The cell e.s.d.'s are taken into account in
the estimation of distances, angles and torsion angles
;
loop_
    _geom_bond_atom_site_label_1
    _geom_bond_atom_site_label_2
    _geom_bond_site_symmetry_1
    _geom_bond_site_symmetry_2
    _geom_bond_distance
    _geom_bond_publ_flag
    O1 C7 . . 1.211(3) no
    N1 C9 . . 1.487(3) no
    N1 C10 . . 1.511(3) no
    N1 H14B . . 0.9000 no
    N1 H14A . . 0.9000 no
    C1 C6 . . 1.373(3) no
    C1 C2 . . 1.380(3) no
    C2 C3 . . 1.383(3) no
    C2 C13 . . 1.511(4) no
    C3 C4 . . 1.374(3) no
    C4 C5 . . 1.389(3) no
    C5 C7 . . 1.480(3) no
    C5 C6 . . 1.388(3) no
    C7 C8 . . 1.511(3) no
    C8 C9 . . 1.508(3) no
    C10 C12 . . 1.504(4) no
    C10 C11 . . 1.512(4) no
    C1 H1 . . 0.9300 no
    C3 H3 . . 0.9300 no
    C4 H4 . . 0.9300 no
    C6 H6 . . 0.9300 no
    C8 H8A . . 0.9700 no
    C8 H8B . . 0.9700 no
    C9 H9A . . 0.9700 no
    C9 H9B . . 0.9700 no
    C10 H10 . . 0.9800 no
    C11 H11A . . 0.9600 no
    C11 H11B . . 0.9600 no
    C11 H11C . . 0.9600 no
    C12 H12A . . 0.9600 no
    C12 H12B . . 0.9600 no
    C12 H12C . . 0.9600 no
    C13 H13A . . 0.9600 no
    C13 H13B . . 0.9600 no
    C13 H13C . . 0.9600 no
loop_
    _geom_angle_atom_site_label_1
    _geom_angle_atom_site_label_2
    _geom_angle_atom_site_label_3
    _geom_angle_site_symmetry_1
    _geom_angle_site_symmetry_2
    _geom_angle_site_symmetry_3
    _geom_angle
    _geom_angle_publ_flag
    C9 N1 C10 . . . 115.08(16) no
    H14A N1 H14B . . . 107.00 no
    C9 N1 H14B . . . 109.00 no
    C10 N1 H14A . . . 109.00 no
    C9 N1 H14A . . . 108.00 no
    C10 N1 H14B . . . 108.00 no
    C2 C1 C6 . . . 121.3(2) no
    C1 C2 C13 . . . 121.0(2) no
    C1 C2 C3 . . . 118.0(2) no
    C3 C2 C13 . . . 120.9(2) no
    C2 C3 C4 . . . 121.0(2) no
    C3 C4 C5 . . . 121.0(2) no
    C6 C5 C7 . . . 122.5(2) no
    C4 C5 C7 . . . 119.7(2) no
    C4 C5 C6 . . . 117.7(2) no
    C1 C6 C5 . . . 120.9(2) no
    O1 C7 C5 . . . 121.5(2) no
    C5 C7 C8 . . . 118.8(2) no
    O1 C7 C8 . . . 119.7(2) no
    C7 C8 C9 . . . 112.03(19) no
    N1 C9 C8 . . . 110.12(18) no
    N1 C10 C12 . . . 108.65(19) no
    C11 C10 C12 . . . 112.1(2) no
    N1 C10 C11 . . . 110.19(19) no
    C2 C1 H1 . . . 119.00 no
    C6 C1 H1 . . . 119.00 no
    C2 C3 H3 . . . 119.00 no
    C4 C3 H3 . . . 119.00 no
    C3 C4 H4 . . . 119.00 no
    C5 C4 H4 . . . 120.00 no
    C1 C6 H6 . . . 120.00 no
    C5 C6 H6 . . . 120.00 no
    C7 C8 H8A . . . 109.00 no
    C7 C8 H8B . . . 109.00 no
    C9 C8 H8A . . . 109.00 no
    C9 C8 H8B . . . 109.00 no
    H8A C8 H8B . . . 108.00 no
    N1 C9 H9A . . . 110.00 no
    N1 C9 H9B . . . 110.00 no
    C8 C9 H9A . . . 110.00 no
    C8 C9 H9B . . . 110.00 no
    H9A C9 H9B . . . 108.00 no
    N1 C10 H10 . . . 109.00 no
    C11 C10 H10 . . . 109.00 no
    C12 C10 H10 . . . 109.00 no
    C10 C11 H11A . . . 109.00 no
    C10 C11 H11B . . . 109.00 no
    C10 C11 H11C . . . 109.00 no
    H11A C11 H11B . . . 109.00 no
    H11A C11 H11C . . . 110.00 no
    H11B C11 H11C . . . 109.00 no
    C10 C12 H12A . . . 109.00 no
    C10 C12 H12B . . . 109.00 no
    C10 C12 H12C . . . 109.00 no
    H12A C12 H12B . . . 110.00 no
    H12A C12 H12C . . . 109.00 no
    H12B C12 H12C . . . 109.00 no
    C2 C13 H13A . . . 109.00 no
    C2 C13 H13B . . . 109.00 no
    C2 C13 H13C . . . 109.00 no
    H13A C13 H13B . . . 110.00 no
    H13A C13 H13C . . . 109.00 no
    H13B C13 H13C . . . 109.00 no
loop_
    _geom_torsion_atom_site_label_1
    _geom_torsion_atom_site_label_2
    _geom_torsion_atom_site_label_3
    _geom_torsion_atom_site_label_4
    _geom_torsion_site_symmetry_1
    _geom_torsion_site_symmetry_2
    _geom_torsion_site_symmetry_3
    _geom_torsion_site_symmetry_4
    _geom_torsion
    _geom_torsion_publ_flag
    C9 N1 C10 C11 . . . . -76.7(2) no
    C9 N1 C10 C12 . . . . 160.08(19) no
    C10 N1 C9 C8 . . . . 176.31(17) no
    C6 C1 C2 C3 . . . . -1.3(3) no
    C6 C1 C2 C13 . . . . 177.0(2) no
    C2 C1 C6 C5 . . . . -0.7(4) no
    C13 C2 C3 C4 . . . . -176.6(2) no
    C1 C2 C3 C4 . . . . 1.7(3) no
    C2 C3 C4 C5 . . . . -0.2(3) no
    C3 C4 C5 C6 . . . . -1.8(3) no
    C3 C4 C5 C7 . . . . 176.5(2) no
    C4 C5 C6 C1 . . . . 2.2(3) no
    C7 C5 C6 C1 . . . . -176.0(2) no
    C6 C5 C7 C8 . . . . -1.2(3) no
    C4 C5 C7 O1 . . . . -1.1(3) no
    C4 C5 C7 C8 . . . . -179.4(2) no
    C6 C5 C7 O1 . . . . 177.1(2) no
    O1 C7 C8 C9 . . . . -11.9(3) no
    C5 C7 C8 C9 . . . . 166.46(19) no
    C7 C8 C9 N1 . . . . 176.54(17) no
loop_
    _geom_hbond_atom_site_label_D
    _geom_hbond_atom_site_label_H
    _geom_hbond_atom_site_label_A
    _geom_hbond_site_symmetry_A
    _geom_hbond_distance_DH
    _geom_hbond_distance_HA
    _geom_hbond_distance_DA
    _geom_hbond_angle_DHA
    _geom_hbond_publ_flag
    N1 H14A Cl1 . 0.90 2.26 3.148(3) 172 yes
    N1 H14B Cl1 2_746 0.90 2.25 3.145(3) 173 yes
    C1 H1 O1 1_655 0.93 2.53 3.340(4) 146 yes
