# Supplementary material for: N-[2-(4-Methyl­benzo­yl)eth­yl]propan-2-aminium chloride
Source: Acta Crystallogr Sect E Struct Rep Online. 2012 Aug 15;68(Pt 9):o2706–7. doi: 10.1107/S1600536812035271 (PMC3435724; doi:10.1107/S1600536812035271)
Supplement: Supplementary file 2 [file e-68-o2706-Isup2.hkl]

# 
# h,k,l, Fc-squared, Fo-squared, sigma(Fo-squared) and status flag 
# 
data_I
_shelx_title ' shelxlebrumetech3-mono-iso in P 21/c' 
_shelx_refln_list_code          4 
_shelx_F_calc_maximum      129.38 
_exptl_crystal_F_000       520.00 
_reflns_d_resolution_high  0.7988 
 
loop_ 
 _symmetry_equiv_pos_as_xyz 
 'x, y, z' 
 '-x, y+1/2, -z+1/2' 
 '-x, -y, -z' 
 'x, -y-1/2, z-1/2' 
 
_cell_length_a     7.7860 
_cell_length_b     7.5110 
_cell_length_c    23.3650 
_cell_angle_alpha  90.000 
_cell_angle_beta   95.362 
_cell_angle_gamma  90.000 
 
_shelx_F_squared_multiplier     1.000 
 
loop_ 
 _refln_index_h 
 _refln_index_k 
 _refln_index_l 
 _refln_F_squared_calc 
 _refln_F_squared_meas 
 _refln_F_squared_sigma 
 _refln_observed_status 
   1   0   0     5060.03     4860.30    107.57 o 
   2   0   0    12586.50    12617.46    285.99 o 
   3   0   0       11.32        5.58      1.07 o 
   4   0   0        5.32        3.33      1.20 o 
   5   0   0        0.91        3.71      1.99 o 
   6   0   0      333.43      367.21     32.80 o 
   7   0   0      174.83      204.74     23.30 o 
   8   0   0       25.78       11.55      5.46 o 
   9   0   0       14.74       12.58      3.66 o 
   1   1   0       90.88      111.98      2.50 o 
   2   1   0      555.77      555.22     11.05 o 
   3   1   0      169.74      158.82      3.40 o 
   4   1   0     1592.49     1568.15     37.22 o 
   5   1   0      201.62      193.74      8.18 o 
   6   1   0       13.77       14.14      2.51 o 
   7   1   0       18.83       20.14      3.20 o 
   8   1   0       24.15       29.87      6.31 o 
   9   1   0       20.30       16.59      5.46 o 
   0   2   0    16739.09    16736.47    523.77 o 
   1   2   0      983.47      960.75     16.03 o 
   2   2   0      141.70      132.31      2.91 o 
   3   2   0      210.67      219.98      4.73 o 
   4   2   0       99.87      100.19      9.19 o 
   5   2   0       20.30       17.42      5.21 o 
   6   2   0        6.72        4.51      1.80 o 
   7   2   0      220.99      219.60     22.11 o 
   8   2   0        0.82        4.28      2.58 o 
   9   2   0       26.83       33.09      7.11 o 
   1   3   0        6.31        6.15      0.83 o 
   2   3   0        0.63        0.96      0.66 o 
   3   3   0       40.03       29.92      2.84 o 
   4   3   0       24.84       24.24      2.57 o 
   5   3   0       19.61       22.82      3.92 o 
   6   3   0       10.23        2.98      2.36 o 
   7   3   0       94.16      120.75     17.58 o 
   8   3   0       70.77       78.74     13.71 o 
   9   3   0        0.86        0.11      2.80 o 
   0   4   0      121.48       95.27      8.38 o 
   1   4   0      134.73      121.56      6.67 o 
   2   4   0      122.92      126.20      5.41 o 
   3   4   0      895.91      921.00     55.54 o 
   4   4   0      244.47      264.21     11.65 o 
   5   4   0       41.34       54.37      7.47 o 
   6   4   0       74.55       83.52     10.65 o 
   7   4   0        4.99        6.87      4.04 o 
   8   4   0        4.17        6.10      2.43 o 
   1   5   0      427.05      489.19     23.34 o 
   2   5   0      385.27      393.36     14.62 o 
   3   5   0        7.61        4.83      1.65 o 
   4   5   0      185.75      201.06     10.50 o 
   5   5   0       98.84      100.94     11.54 o 
   6   5   0       21.54       31.41      5.33 o 
   7   5   0      141.71      184.31     43.45 o 
   8   5   0       16.86       19.99      4.99 o 
   0   6   0       74.98       84.98      8.28 o 
   1   6   0       97.61       94.21      4.79 o 
   2   6   0       22.53       20.39      4.05 o 
   3   6   0      250.31      296.81     17.99 o 
   4   6   0       24.58       22.84      3.78 o 
   5   6   0       26.01       33.59      5.99 o 
   6   6   0       40.45       43.00      7.67 o 
   7   6   0       13.39       10.85      4.24 o 
   1   7   0       64.40       78.47      7.53 o 
   2   7   0        2.62        7.22      2.93 o 
   3   7   0        7.23        3.76      1.02 o 
   4   7   0        5.65        1.18      1.22 o 
   5   7   0       14.14       18.37      3.39 o 
   6   7   0        0.03       -2.29      2.29 o 
   0   8   0        6.60        6.84      5.46 o 
   1   8   0        2.75        1.57      1.27 o 
   2   8   0        0.02        1.72      1.72 o 
   3   8   0        0.41        2.74      4.09 o 
   4   8   0        0.03        0.99      3.10 o 
   5   8   0        3.38        3.01      3.79 o 
   1   9   0       19.67       20.32      4.19 o 
   2   9   0        4.49        6.91      2.14 o 
  -9   1   1        0.18        1.72      2.38 o 
  -8   1   1      102.66       99.95     12.91 o 
  -7   1   1       84.08       81.30      8.35 o 
  -6   1   1        1.59        1.10      1.50 o 
  -5   1   1       96.51       89.91      4.26 o 
  -4   1   1      220.33      202.78      4.56 o 
  -3   1   1        0.01       -0.24      0.70 o 
  -2   1   1      188.15      211.51      4.47 o 
  -1   1   1      480.87      394.23      7.81 o 
   0   1   1      366.85      317.03      7.21 o 
   2   1   1      754.14      758.88     18.34 o 
   3   1   1       88.38       99.40      2.22 o 
   4   1   1      382.86      365.61      8.33 o 
   5   1   1       21.90       21.72      2.84 o 
   6   1   1        1.64        1.44      1.62 o 
   7   1   1        5.67        7.52      2.53 o 
   8   1   1       39.08       40.34      3.31 o 
   9   1   1        0.86       -0.01      4.66 o 
  -9   2   1        1.39        2.26      4.09 o 
  -8   2   1       23.09       29.68      5.72 o 
  -7   2   1       18.31        9.64      3.34 o 
  -6   2   1      112.30      112.19      6.73 o 
  -5   2   1      140.67      113.16      5.40 o 
  -4   2   1      209.38      172.60      5.57 o 
  -3   2   1      819.59      758.30     17.01 o 
  -2   2   1      350.31      335.43      6.67 o 
  -1   2   1     3718.73     3732.99     59.96 o 
   0   2   1    13308.02    13336.44    217.40 o 
   1   2   1      653.07      618.57     14.34 o 
   2   2   1     2221.66     2211.79     35.85 o 
   3   2   1     2905.69     2826.36     59.33 o 
   4   2   1       72.71       96.40      8.88 o 
   5   2   1      211.65      215.77     10.73 o 
   6   2   1      165.85      173.95     11.48 o 
   7   2   1       20.97       28.87      6.43 o 
   8   2   1        0.71        1.18      2.62 o 
   9   2   1        2.56        4.22      1.85 o 
  -9   3   1       10.52       11.30      3.63 o 
  -8   3   1       42.65       57.23     12.58 o 
  -7   3   1      361.22      461.82     66.60 o 
  -6   3   1       92.91       98.73      8.20 o 
  -5   3   1      333.36      368.36     19.78 o 
  -4   3   1      187.70      190.54      6.47 o 
  -3   3   1       13.17       11.66      1.39 o 
  -2   3   1       22.81       13.82      0.79 o 
  -1   3   1     1730.01     1841.74     37.15 o 
   0   3   1      724.15      683.59     24.19 o 
   1   3   1     1691.67     1631.38     27.78 o 
   2   3   1     1154.90     1145.83     21.00 o 
   3   3   1      137.22      128.20      7.47 o 
   4   3   1      681.17      720.86     29.10 o 
   5   3   1       79.95       83.22      4.79 o 
   6   3   1        1.20        0.69      1.75 o 
   7   3   1       25.47       37.29      7.00 o 
   8   3   1        6.32        3.36      2.10 o 
   9   3   1       16.30       14.92      3.64 o 
  -8   4   1        1.11        5.46      3.00 o 
  -7   4   1       15.17        8.74      3.35 o 
  -6   4   1       33.63       42.80      6.97 o 
  -5   4   1        1.25        1.69      2.79 o 
  -4   4   1      108.24      100.85      5.01 o 
  -3   4   1       37.66       35.05      3.99 o 
  -2   4   1       23.35       26.43      1.90 o 
  -1   4   1      435.78      442.29      9.04 o 
   0   4   1      357.66      323.29      7.93 o 
   1   4   1       75.10       61.28      3.25 o 
   2   4   1      123.02      128.73      3.72 o 
   3   4   1      394.67      427.34     15.40 o 
   4   4   1        0.13       -1.25      1.25 o 
   5   4   1       61.79       67.92      4.40 o 
   6   4   1       46.25       59.34      6.99 o 
   7   4   1       61.53       70.14      6.74 o 
   8   4   1        0.04        1.76      2.62 o 
  -8   5   1        2.43        0.79      2.69 o 
  -7   5   1       26.69       27.82      5.56 o 
  -6   5   1       44.67       45.54      6.68 o 
  -5   5   1        3.35        6.85      3.01 o 
  -4   5   1       51.05       53.22      4.20 o 
  -3   5   1       32.60       27.56      3.76 o 
  -2   5   1       24.64       20.20      2.28 o 
  -1   5   1      173.75      181.02      7.69 o 
   0   5   1        0.51        0.09      0.68 o 
   1   5   1      287.41      291.17     12.93 o 
   2   5   1        5.97        7.34      1.07 o 
   3   5   1       21.92       21.51      2.24 o 
   4   5   1        7.43        5.47      2.37 o 
   5   5   1        7.06       10.04      2.53 o 
   6   5   1       28.78       35.62      5.61 o 
   7   5   1        8.27       11.54      6.61 o 
   8   5   1        7.58        8.23      2.96 o 
  -7   6   1        0.44        0.89      2.63 o 
  -6   6   1       13.06       14.15      3.76 o 
  -5   6   1        0.31       -1.04      3.16 o 
  -4   6   1        6.30        1.21      1.56 o 
  -3   6   1        2.05        1.71      1.06 o 
  -2   6   1       34.01       20.43      7.64 o 
  -1   6   1       24.41       24.76      3.50 o 
   0   6   1      144.29      167.12      8.31 o 
   1   6   1       11.32       12.03      3.61 o 
   2   6   1       64.16       70.21      3.70 o 
   3   6   1        4.44        3.10      1.25 o 
   4   6   1       14.62        3.49      2.99 o 
   5   6   1       32.46       31.11      4.41 o 
   6   6   1        1.02        3.55      2.01 o 
   7   6   1        0.33       -1.53      4.14 o 
  -6   7   1        0.11        2.61      2.10 o 
  -5   7   1       45.83       58.35     11.39 o 
  -4   7   1       88.70      100.01     10.51 o 
  -3   7   1        0.89        4.10      1.98 o 
  -2   7   1       83.16       86.82      6.62 o 
  -1   7   1       65.86       72.45      6.97 o 
   0   7   1        1.46        2.25      1.58 o 
   1   7   1       74.61       86.77      8.17 o 
   2   7   1       64.33       72.07      6.71 o 
   3   7   1        0.27        0.23      1.31 o 
   4   7   1       48.59       46.19      5.00 o 
   5   7   1       15.58       11.31      5.30 o 
   6   7   1       26.55       24.70      6.99 o 
  -5   8   1       10.26        9.62      3.38 o 
  -4   8   1        0.29        1.56      5.55 o 
  -3   8   1       68.03       69.83      9.40 o 
  -2   8   1       29.03       39.26      6.07 o 
  -1   8   1       12.16       19.81      3.08 o 
   0   8   1       43.04       45.68      4.00 o 
   1   8   1        9.59        8.52      1.90 o 
   2   8   1       31.58       36.84      5.78 o 
   3   8   1       34.06       38.07      5.14 o 
   4   8   1        0.22       -0.36      2.47 o 
   5   8   1        6.95        2.38      3.53 o 
  -2   9   1       10.74       11.89      2.43 o 
  -1   9   1        1.77        2.59      2.44 o 
   0   9   1        0.00       -0.52      1.72 o 
   1   9   1        2.27        4.19      2.68 o 
   2   9   1        7.68        9.27      2.57 o 
  -9   0   2        5.43        4.86      5.06 o 
  -8   0   2       15.82       10.14      3.15 o 
  -7   0   2      475.02      471.08     38.40 o 
  -6   0   2      148.38      142.45     13.64 o 
  -5   0   2      517.81      521.35     20.16 o 
  -4   0   2      861.29      843.26     24.62 o 
  -3   0   2     1048.17      930.39     20.98 o 
  -2   0   2      221.18      211.52      5.99 o 
  -1   0   2      649.51      676.32     19.09 o 
   1   0   2     5442.64     5246.14    121.33 o 
   2   0   2    15385.73    15485.95    355.63 o 
   3   0   2     3128.71     3238.18     91.02 o 
   4   0   2       40.03       48.50      3.56 o 
   5   0   2      159.24      161.12      7.58 o 
   6   0   2      420.85      469.67     30.02 o 
   7   0   2       38.16       26.01      5.30 o 
   8   0   2      100.84      106.07     16.56 o 
   9   0   2        1.03        2.04      3.46 o 
  -9   1   2        5.33        4.59      2.30 o 
  -8   1   2      156.50      142.24     19.77 o 
  -7   1   2      398.82      427.78     26.24 o 
  -6   1   2       25.45       23.73      3.72 o 
  -5   1   2      532.78      531.17     20.33 o 
  -4   1   2       27.24       19.60      1.47 o 
  -3   1   2      213.27      202.31      4.55 o 
  -2   1   2     1076.44     1059.80     17.52 o 
  -1   1   2      126.93       98.08      2.04 o 
   0   1   2      554.20      507.12      9.92 o 
   1   1   2     4736.79     4282.95     69.61 o 
   2   1   2     3851.26     3768.12     63.86 o 
   3   1   2        7.02        3.43      0.96 o 
   4   1   2      921.13      896.67     17.87 o 
   5   1   2        6.63        7.75      1.99 o 
   6   1   2       47.43       40.93      4.15 o 
   7   1   2       39.82       39.19      4.64 o 
   8   1   2        7.25       10.36      3.30 o 
   9   1   2        0.03        2.81      2.97 o 
  -9   2   2        0.49       -0.30      3.61 o 
  -8   2   2        1.81        0.48      1.81 o 
  -7   2   2       17.23        8.42      3.43 o 
  -6   2   2        0.76        1.91      0.97 o 
  -5   2   2        6.44        5.88      1.49 o 
  -4   2   2      171.16      179.87      5.18 o 
  -3   2   2      632.18      630.04     14.86 o 
  -2   2   2        7.83        5.03      1.33 o 
  -1   2   2      535.40      537.73     10.97 o 
   0   2   2     8957.70     9008.00    142.76 o 
   1   2   2     3625.32     3543.60     57.48 o 
   2   2   2        9.97        7.27      0.98 o 
   3   2   2      369.14      422.14      8.99 o 
   4   2   2      174.79      213.65      6.46 o 
   5   2   2       14.19       19.24      2.82 o 
   6   2   2       72.72       70.37      4.94 o 
   7   2   2        6.15        9.93      2.42 o 
   8   2   2       24.88       25.72      5.38 o 
   9   2   2        2.08        3.82      3.76 o 
  -9   3   2        0.14       -0.43      1.93 o 
  -8   3   2        6.40        1.41      2.58 o 
  -7   3   2       51.22       46.39      8.67 o 
  -6   3   2      148.10      150.18     11.07 o 
  -5   3   2       10.61       13.17      3.10 o 
  -4   3   2       71.57       62.73      5.92 o 
  -3   3   2        5.99        6.34      0.77 o 
  -2   3   2       42.46       40.84      2.14 o 
  -1   3   2       78.55       74.88      1.82 o 
   0   3   2      348.24      310.87      6.35 o 
   1   3   2       16.00       24.53      1.86 o 
   2   3   2       36.34       32.53      1.74 o 
   3   3   2        5.46        8.35      1.08 o 
   4   3   2       22.07       20.90      2.50 o 
   5   3   2        0.01        0.02      1.27 o 
   6   3   2        0.32        1.29      1.17 o 
   7   3   2        0.57        1.47      3.29 o 
   8   3   2        1.33        0.96      3.32 o 
   9   3   2        4.01        6.60      2.12 o 
  -8   4   2        2.11        4.43      2.95 o 
  -7   4   2        2.82        0.92      2.49 o 
  -6   4   2        9.77       19.47      3.61 o 
  -5   4   2        3.25        4.75      1.38 o 
  -4   4   2        0.09        0.85      0.77 o 
  -3   4   2        3.63        1.40      1.60 o 
  -2   4   2        4.02        4.37      0.73 o 
  -1   4   2      325.59      353.12      8.73 o 
   0   4   2     2000.27     2027.92     47.89 o 
   1   4   2       74.35       61.50      3.13 o 
   2   4   2      403.65      409.30     10.24 o 
   3   4   2       24.92       23.46      2.39 o 
   4   4   2       33.37       30.35      3.19 o 
   5   4   2       42.05       52.21      3.45 o 
   6   4   2        2.86        3.81      2.33 o 
   7   4   2        3.10       11.70      2.79 o 
   8   4   2        1.87        2.21      2.11 o 
  -8   5   2        7.56        3.87      2.07 o 
  -7   5   2       11.27       12.94      4.58 o 
  -6   5   2        2.55        2.58      2.47 o 
  -5   5   2       98.24      117.32     12.04 o 
  -4   5   2      262.13      309.55     17.88 o 
  -3   5   2        2.04        2.15      1.59 o 
  -2   5   2      311.85      309.73     10.98 o 
  -1   5   2      217.17      253.79     11.28 o 
   0   5   2        1.11        0.83      1.64 o 
   1   5   2      227.91      232.73      9.63 o 
   2   5   2      108.34      114.37      3.88 o 
   3   5   2       35.01       29.41      3.29 o 
   4   5   2      305.54      352.85     14.09 o 
   5   5   2       25.17       25.54      3.51 o 
   6   5   2       61.58       77.83      9.44 o 
   7   5   2       10.89        9.25      2.30 o 
   8   5   2        6.07        9.75      2.88 o 
  -7   6   2       14.86       13.98      3.66 o 
  -6   6   2        4.08        3.54      2.97 o 
  -5   6   2        0.31       -2.00      2.16 o 
  -4   6   2        4.47        4.12      1.42 o 
  -3   6   2       69.00       72.32      5.51 o 
  -2   6   2        0.44        0.43      0.59 o 
  -1   6   2      101.56      103.18      5.34 o 
   0   6   2       50.23       69.97      7.26 o 
   1   6   2        0.70        0.50      1.32 o 
   2   6   2       81.39       84.31      5.23 o 
   3   6   2       58.99       62.94      3.64 o 
   4   6   2       30.58       30.44      3.52 o 
   5   6   2       52.78       53.68      6.65 o 
   6   6   2        0.13        1.79      1.12 o 
   7   6   2        0.06        0.59      1.86 o 
  -6   7   2        0.52        7.19      2.31 o 
  -5   7   2       16.87       14.50      6.80 o 
  -4   7   2        0.97        0.71      2.22 o 
  -3   7   2       12.69        5.85      3.27 o 
  -2   7   2        0.27       -0.54      1.43 o 
  -1   7   2       15.30       14.11      2.77 o 
   0   7   2        2.10        5.19      5.82 o 
   1   7   2       66.03       70.88      7.77 o 
   2   7   2        5.78        4.79      2.06 o 
   3   7   2       14.22       11.98      2.06 o 
   4   7   2       14.32       12.20      2.15 o 
   5   7   2       15.64       17.57      2.68 o 
   6   7   2        2.30        3.39      2.22 o 
  -5   8   2        0.02       -1.04      4.47 o 
  -4   8   2        0.13        7.02      8.88 o 
  -3   8   2        0.13        4.05      3.63 o 
  -2   8   2        4.50        2.56      1.59 o 
  -1   8   2        4.57        6.58      2.83 o 
   0   8   2        0.54        2.64      3.30 o 
   1   8   2        0.14        2.44      1.72 o 
   2   8   2       19.46       24.21      4.42 o 
   3   8   2        4.24        3.57      1.79 o 
   4   8   2        9.82       18.69      4.37 o 
  -2   9   2        0.21        1.40      1.83 o 
  -1   9   2        0.29        1.00      3.16 o 
   0   9   2        0.48       -0.50      1.71 o 
   1   9   2       12.95        7.45      2.62 o 
   2   9   2        3.14        4.00      1.94 o 
  -9   1   3        9.59        5.98      2.35 o 
  -8   1   3       94.69      100.61     11.35 o 
  -7   1   3        5.29        1.77      1.51 o 
  -6   1   3      444.69      473.87     23.04 o 
  -5   1   3      109.82      103.05      4.31 o 
  -4   1   3        6.77        6.58      1.13 o 
  -3   1   3        6.27        2.72      0.90 o 
  -2   1   3     1535.08     1481.79     24.48 o 
  -1   1   3       31.40       24.10      1.21 o 
   0   1   3      447.76      424.39      8.34 o 
   1   1   3     1930.23     1691.94     27.70 o 
   2   1   3        3.78        3.05      0.78 o 
   3   1   3      149.08      180.97      3.80 o 
   4   1   3       33.85       31.63      1.78 o 
   5   1   3        7.82        6.76      1.90 o 
   6   1   3       87.39       83.53      5.59 o 
   7   1   3       20.21       23.24      3.28 o 
   8   1   3        0.00       -1.40      1.40 o 
   9   1   3        2.71        6.05      3.24 o 
  -9   2   3        2.29        1.94      2.99 o 
  -8   2   3        0.00        0.03      1.02 o 
  -7   2   3        8.71        3.66      2.17 o 
  -6   2   3       22.82       22.78      3.20 o 
  -5   2   3       58.91       57.91      7.37 o 
  -4   2   3       21.21       15.96      1.47 o 
  -3   2   3      926.84      878.96     20.47 o 
  -2   2   3        0.00        1.69      0.68 o 
  -1   2   3     3781.99     3776.75     60.72 o 
   0   2   3       16.98       20.85      1.69 o 
   1   2   3     5835.42     6088.14     97.92 o 
   2   2   3     2454.14     2362.63     39.12 o 
   3   2   3       40.22       38.56      2.10 o 
   4   2   3      147.97      168.55      7.23 o 
   5   2   3      290.37      332.35     11.03 o 
   6   2   3       69.72       75.99      3.45 o 
   7   2   3      103.85      106.99      7.76 o 
   8   2   3       70.23       80.33     10.87 o 
   9   2   3        0.03        2.17      2.46 o 
  -9   3   3       10.55        6.33      2.72 o 
  -8   3   3       49.29       66.62     11.03 o 
  -7   3   3        7.76        7.67      4.30 o 
  -6   3   3      161.77      189.17     12.41 o 
  -5   3   3      483.12      527.07     27.78 o 
  -4   3   3      182.43      185.65      8.55 o 
  -3   3   3      112.06       97.43      7.27 o 
  -2   3   3     1149.44     1142.49     20.98 o 
  -1   3   3      126.22      105.46      2.68 o 
   0   3   3        1.79        0.60      1.05 o 
   1   3   3      585.91      598.61     10.97 o 
   2   3   3      254.16      267.49      5.18 o 
   3   3   3      492.94      431.30     10.72 o 
   4   3   3      327.32      334.14     11.44 o 
   5   3   3        3.29        5.11      1.68 o 
   6   3   3      224.86      229.46     11.79 o 
   7   3   3      116.20      137.29     12.67 o 
   8   3   3        3.00        2.81      1.97 o 
   9   3   3       10.90        8.07      2.93 o 
  -8   4   3        6.10        9.52      3.21 o 
  -7   4   3       22.86       14.78      3.17 o 
  -6   4   3        0.28       -2.37      2.37 o 
  -5   4   3        2.33        2.58      1.88 o 
  -4   4   3       26.85       18.47      2.51 o 
  -3   4   3      348.35      356.29     15.90 o 
  -2   4   3       21.75       17.43      1.41 o 
  -1   4   3      170.01      168.81     12.06 o 
   0   4   3      880.71      984.68     20.47 o 
   1   4   3      486.51      496.43     13.02 o 
   2   4   3       39.75       33.61      2.61 o 
   3   4   3        4.02        3.57      1.35 o 
   4   4   3       15.20       12.77      1.59 o 
   5   4   3       24.91       23.63      3.22 o 
   6   4   3        0.09        0.57      1.63 o 
   7   4   3       42.19       46.41      4.30 o 
   8   4   3       24.81       25.24      4.46 o 
  -8   5   3        0.44        4.79      3.72 o 
  -7   5   3        4.46        2.10      5.09 o 
  -6   5   3        0.04        0.45      2.31 o 
  -5   5   3       40.36       46.87      6.69 o 
  -4   5   3       21.34       23.88      4.19 o 
  -3   5   3        0.61        1.08      1.41 o 
  -2   5   3       10.07       10.30      2.38 o 
  -1   5   3       56.84       45.24      4.61 o 
   0   5   3        0.05        3.04      1.24 o 
   1   5   3      173.97      169.59      6.43 o 
   2   5   3        0.00       -0.14      0.72 o 
   3   5   3       54.11       50.39      5.27 o 
   4   5   3        0.06        0.82      2.02 o 
   5   5   3       15.39       17.81      2.68 o 
   6   5   3        1.64        3.11      2.50 o 
   7   5   3       32.17       33.87      4.22 o 
   8   5   3        1.46        0.53      2.34 o 
  -7   6   3        0.01        1.05      2.53 o 
  -6   6   3        7.93        3.94      3.43 o 
  -5   6   3        0.28       -1.66      1.66 o 
  -4   6   3       64.09       72.27      7.62 o 
  -3   6   3       33.99       26.99      4.08 o 
  -2   6   3      126.47      141.32      7.65 o 
  -1   6   3       25.24       23.16      3.67 o 
   0   6   3      139.99      149.30      7.40 o 
   1   6   3        2.04        2.31      1.18 o 
   2   6   3       71.36       66.30      3.03 o 
   3   6   3        0.02        1.00      1.09 o 
   4   6   3       12.66       16.04      1.88 o 
   5   6   3        0.11       -0.75      1.29 o 
   6   6   3       12.47       18.12      2.55 o 
   7   6   3       24.54        9.36      4.04 o 
  -6   7   3        0.24        2.78      2.13 o 
  -5   7   3       10.97        7.50      3.86 o 
  -4   7   3        3.13        0.97      1.43 o 
  -3   7   3       28.15       22.70      2.90 o 
  -2   7   3       46.66       55.80      4.62 o 
  -1   7   3        9.31       14.76      2.01 o 
   0   7   3       46.99       59.86      6.07 o 
   1   7   3       93.07      114.99      8.76 o 
   2   7   3        7.07        4.10      1.83 o 
   3   7   3       30.06       32.16      4.08 o 
   4   7   3       69.09       67.14      8.40 o 
   5   7   3        0.02       -0.02      1.30 o 
   6   7   3       22.76       16.26      6.21 o 
  -5   8   3        0.02       -2.39      2.39 o 
  -4   8   3       13.96       10.32      6.21 o 
  -3   8   3       32.73       36.12      5.68 o 
  -2   8   3        1.53        1.21      3.43 o 
  -1   8   3      108.89      122.72     18.20 o 
   0   8   3       43.62       51.44      7.48 o 
   1   8   3        6.67        9.54      3.09 o 
   2   8   3       16.02       17.03      3.37 o 
   3   8   3        2.58        2.57      1.43 o 
   4   8   3        9.93        5.44      2.55 o 
  -2   9   3        4.58        2.44      2.48 o 
  -1   9   3        1.08       -0.35      1.59 o 
   0   9   3       18.63       12.22      3.56 o 
   1   9   3        6.36        7.40      2.01 o 
   2   9   3        0.08       -1.01      1.63 o 
  -9   0   4        3.38        6.32      5.48 o 
  -8   0   4        8.81        7.99      2.69 o 
  -7   0   4       28.73       35.31      4.30 o 
  -6   0   4      556.39      585.94     42.90 o 
  -5   0   4       77.88       66.34      6.47 o 
  -4   0   4     1059.85      982.77     29.77 o 
  -3   0   4      461.78      411.91     11.57 o 
  -2   0   4     3729.74     3730.46     83.56 o 
  -1   0   4       30.35       27.45      1.12 o 
   0   0   4     8726.00     8831.21    201.60 o 
   1   0   4     1291.59     1213.41     28.99 o 
   2   0   4    11597.59    11564.38    262.14 o 
   3   0   4      175.29      181.28      5.44 o 
   4   0   4     3758.25     4071.43    112.41 o 
   5   0   4      527.30      559.04     24.52 o 
   6   0   4        1.24        4.00      1.55 o 
   7   0   4       68.79       67.30      6.99 o 
   8   0   4       61.56       62.45      8.58 o 
   9   0   4        2.61        1.87      3.40 o 
  -9   1   4        8.77        7.87      2.59 o 
  -8   1   4      124.46      113.23     13.00 o 
  -7   1   4      257.98      242.78     21.39 o 
  -6   1   4     2003.22     2055.85    142.95 o 
  -5   1   4       80.50       80.38      3.19 o 
  -4   1   4       27.47       25.52      1.54 o 
  -3   1   4       12.11       21.55      1.70 o 
  -2   1   4     4757.37     4744.80     77.31 o 
  -1   1   4      435.48      412.91      8.32 o 
   0   1   4     4099.39     4107.25     71.74 o 
   1   1   4     4847.69     4835.94     78.47 o 
   2   1   4      346.61      311.80      6.27 o 
   3   1   4      286.06      258.80      4.88 o 
   4   1   4      100.61       73.79      5.02 o 
   5   1   4       16.16       19.90      1.88 o 
   6   1   4      301.54      304.14     11.30 o 
   7   1   4       91.52       97.64      7.12 o 
   8   1   4        7.17        9.43      1.94 o 
   9   1   4       33.78       38.70      6.89 o 
  -9   2   4        1.79        2.54      2.07 o 
  -8   2   4        1.55        0.81      1.21 o 
  -7   2   4      112.95      107.51      9.63 o 
  -6   2   4       47.30       49.18      6.65 o 
  -5   2   4      153.52      142.01      6.06 o 
  -4   2   4       44.35       35.85      3.08 o 
  -3   2   4       69.73       74.96      4.18 o 
  -2   2   4      362.22      368.47      7.53 o 
  -1   2   4       14.78       15.10      1.92 o 
   0   2   4     1218.53     1261.98     22.04 o 
   1   2   4     1619.13     1624.03     27.24 o 
   2   2   4        0.20        1.28      1.24 o 
   3   2   4      291.95      316.69      6.11 o 
   4   2   4      268.59      291.47     10.67 o 
   5   2   4       19.07       23.07      3.01 o 
   6   2   4       36.46       21.90      2.82 o 
   7   2   4        6.89        1.94      1.80 o 
   8   2   4        0.82        4.17      3.38 o 
   9   2   4        4.61        5.93      2.71 o 
  -9   3   4        3.24       -0.39      2.25 o 
  -8   3   4       11.21        7.91      4.21 o 
  -7   3   4       19.74       23.92      3.17 o 
  -6   3   4        5.29        4.80      2.54 o 
  -5   3   4       64.04       63.36      3.41 o 
  -4   3   4      175.89      173.41      6.78 o 
  -3   3   4     1108.12     1122.59     24.54 o 
  -2   3   4        0.72        1.11      0.80 o 
  -1   3   4      517.26      609.79     10.95 o 
   0   3   4      114.79      148.46      3.21 o 
   1   3   4      705.57      791.90     14.10 o 
   2   3   4      370.35      414.41      7.60 o 
   3   3   4        6.78        9.13      1.33 o 
   4   3   4       58.81       61.79      4.87 o 
   5   3   4       36.55       33.43      3.61 o 
   6   3   4        0.00        4.30      2.71 o 
   7   3   4        6.17        8.47      3.91 o 
   8   3   4        1.04        0.38      1.65 o 
  -8   4   4        2.51       -0.12      1.91 o 
  -7   4   4        3.84        3.76      3.56 o 
  -6   4   4       15.09       20.26      3.91 o 
  -5   4   4        0.69        2.46      2.08 o 
  -4   4   4      156.31      166.75      6.44 o 
  -3   4   4      214.41      234.40      8.22 o 
  -2   4   4        1.22        1.94      0.86 o 
  -1   4   4     1187.75     1225.00     26.63 o 
   0   4   4        3.74        3.64      0.75 o 
   1   4   4     2774.48     2825.09     79.06 o 
   2   4   4      507.61      546.50     13.67 o 
   3   4   4        2.71        2.02      1.06 o 
   4   4   4        1.08        2.25      1.08 o 
   5   4   4       29.77       30.78      4.25 o 
   6   4   4      106.97      125.42      8.55 o 
   7   4   4        1.60       -1.15      2.28 o 
   8   4   4       54.54       63.63     13.11 o 
  -8   5   4       18.31       18.70      5.16 o 
  -7   5   4        9.26        4.56      1.93 o 
  -6   5   4       31.09       33.23      5.21 o 
  -5   5   4      150.31      179.70     15.01 o 
  -4   5   4        2.13        1.82      1.00 o 
  -3   5   4      311.12      330.07     14.00 o 
  -2   5   4      415.24      455.08     18.02 o 
  -1   5   4       93.44       78.08      3.43 o 
   0   5   4      472.19      500.78     24.84 o 
   1   5   4      585.28      638.52     22.95 o 
   2   5   4       14.77       16.24      1.57 o 
   3   5   4      241.73      255.72      9.56 o 
   4   5   4      229.28      253.03     12.76 o 
   5   5   4        8.39        8.12      1.68 o 
   6   5   4      144.25      179.79     13.17 o 
   7   5   4       45.73       54.56      6.76 o 
  -7   6   4       32.42       20.84     12.91 o 
  -6   6   4        6.10       13.59      3.41 o 
  -5   6   4       11.07        6.52      2.88 o 
  -4   6   4       66.92       63.92      4.53 o 
  -3   6   4      144.85      153.27      7.98 o 
  -2   6   4        4.11        3.43      1.47 o 
  -1   6   4      436.32      506.75     26.16 o 
   0   6   4        0.02        1.04      2.05 o 
   1   6   4      281.12      300.66     15.27 o 
   2   6   4       16.27       10.61      1.75 o 
   3   6   4        1.20        2.00      1.43 o 
   4   6   4        0.37        1.37      0.94 o 
   5   6   4       11.76       12.67      1.92 o 
   6   6   4        5.96        5.17      1.99 o 
   7   6   4        3.56        5.01      2.28 o 
  -6   7   4        1.34        2.82      2.19 o 
  -5   7   4       27.44       25.60      3.98 o 
  -4   7   4        0.16        0.94      1.42 o 
  -3   7   4       60.41       64.08      9.17 o 
  -2   7   4        2.59        3.80      1.61 o 
  -1   7   4       18.07       24.26      2.89 o 
   0   7   4       28.13       28.62      3.24 o 
   1   7   4       51.04       60.60      5.39 o 
   2   7   4        0.61        1.33      2.04 o 
   3   7   4       20.84       19.00      3.31 o 
   4   7   4        3.08        3.10      1.70 o 
   5   7   4        0.02        1.02      1.18 o 
   6   7   4        5.22        2.40      1.63 o 
  -5   8   4        3.85       -0.01      2.93 o 
  -4   8   4        0.24        2.53      2.38 o 
  -3   8   4        9.84        8.03      3.72 o 
  -2   8   4        8.41       11.60      3.07 o 
  -1   8   4        0.00        5.11      4.50 o 
   0   8   4        3.76        5.92      2.56 o 
   1   8   4        5.21        7.39      4.48 o 
   2   8   4        3.10        5.29      1.51 o 
   3   8   4        1.05        1.21      1.48 o 
   4   8   4        0.01        1.19      2.23 o 
  -2   9   4        0.54       -0.99      1.75 o 
  -1   9   4        2.02        1.94      2.02 o 
   0   9   4        0.41       -1.48      2.73 o 
   1   9   4        7.29        5.76      1.91 o 
   2   9   4        0.01        0.59      2.44 o 
  -9   1   5        1.28       -0.02      1.61 o 
  -8   1   5       47.07       48.20      5.58 o 
  -7   1   5        8.59        8.10      2.27 o 
  -6   1   5      529.20      546.76     24.53 o 
  -5   1   5       42.17       45.81      4.13 o 
  -4   1   5      760.56      768.51     15.76 o 
  -3   1   5      806.36      837.63     15.42 o 
  -2   1   5      175.95      184.80      3.82 o 
  -1   1   5      143.59      144.89      3.02 o 
   0   1   5     1683.15     1646.61     27.57 o 
   1   1   5     1631.83     1612.94     27.26 o 
   2   1   5        1.45        1.45      0.90 o 
   3   1   5        2.67        4.58      1.07 o 
   4   1   5      122.17      123.24      5.55 o 
   5   1   5        0.28        3.86      1.24 o 
   6   1   5       47.03       60.35      3.83 o 
   7   1   5        0.20        1.32      1.57 o 
   8   1   5        0.30        2.16      1.69 o 
   9   1   5        4.10        3.21      1.63 o 
  -9   2   5        9.79        4.82      3.62 o 
  -8   2   5        2.61        3.22      1.26 o 
  -7   2   5       76.85       73.14      5.63 o 
  -6   2   5      344.08      372.30     15.88 o 
  -5   2   5       14.39       13.97      1.57 o 
  -4   2   5      900.19      960.71     21.01 o 
  -3   2   5      600.71      583.16     10.61 o 
  -2   2   5      120.95      120.96      2.63 o 
  -1   2   5     2109.96     2041.43     33.60 o 
   0   2   5     5410.18     5445.39     91.46 o 
   1   2   5      986.28      946.00     15.56 o 
   2   2   5     2013.18     2055.82     36.69 o 
   3   2   5       85.82       86.10      4.38 o 
   4   2   5      461.14      532.62     12.04 o 
   5   2   5      220.74      216.03      7.19 o 
   6   2   5       50.21       55.99      2.90 o 
   7   2   5        2.97        3.32      1.41 o 
   8   2   5       50.37       68.26      9.29 o 
   9   2   5        0.23        3.76      1.67 o 
  -9   3   5        2.25        1.10      2.73 o 
  -8   3   5       24.83       26.22      4.48 o 
  -7   3   5        4.36        7.46      2.83 o 
  -6   3   5      210.54      224.24     15.99 o 
  -5   3   5      213.05      218.09      7.07 o 
  -4   3   5       42.48       39.91      3.54 o 
  -3   3   5     1556.17     1575.91     37.83 o 
  -2   3   5      612.86      614.20     11.51 o 
  -1   3   5        5.88        5.01      0.72 o 
   0   3   5      917.68      939.24     16.99 o 
   1   3   5     3426.55     3497.59     63.11 o 
   2   3   5      205.83      268.71      5.03 o 
   3   3   5     1182.46     1232.82     27.04 o 
   4   3   5      661.71      718.95     29.04 o 
   5   3   5      103.75       92.92      4.77 o 
   6   3   5      222.61      260.51     20.52 o 
   7   3   5        5.78        9.72      2.04 o 
   8   3   5        8.29       10.99      2.00 o 
  -8   4   5        0.09       -0.87      3.09 o 
  -7   4   5      109.43      122.87     12.17 o 
  -6   4   5       23.89       42.68      4.33 o 
  -5   4   5       50.25       51.92      4.04 o 
  -4   4   5      211.50      216.61      7.15 o 
  -3   4   5       25.17       24.46      2.35 o 
  -2   4   5      232.23      245.69      5.87 o 
  -1   4   5      787.89      840.25     19.84 o 
   0   4   5      435.70      473.30     11.26 o 
   1   4   5        7.94        7.94      0.72 o 
   2   4   5        2.15        4.23      0.99 o 
   3   4   5       14.98       14.19      1.52 o 
   4   4   5        9.74       16.95      2.46 o 
   5   4   5       19.92        8.63      2.35 o 
   6   4   5        2.63        3.30      1.52 o 
   7   4   5        9.98        7.21      1.97 o 
   8   4   5        0.33        6.80      3.97 o 
  -8   5   5        2.58        3.22      1.90 o 
  -7   5   5        0.07        0.18      2.10 o 
  -6   5   5        3.76        5.78      2.42 o 
  -5   5   5       13.09        8.71      1.84 o 
  -4   5   5        0.09       -0.38      1.80 o 
  -3   5   5       98.31       95.83      4.83 o 
  -2   5   5       42.52       43.55      4.79 o 
  -1   5   5       33.55       30.58      2.78 o 
   0   5   5        2.67        2.22      1.17 o 
   1   5   5      243.72      257.48      9.52 o 
   2   5   5        0.01        0.80      1.08 o 
   3   5   5       98.93      100.06      4.03 o 
   4   5   5        2.98        1.93      1.78 o 
   5   5   5       14.13       16.78      2.14 o 
   6   5   5        4.29        3.80      2.16 o 
   7   5   5        2.06       -0.61      2.00 o 
  -7   6   5        0.23       11.96      2.81 o 
  -6   6   5        6.99        8.60      2.20 o 
  -5   6   5        0.15        0.56      1.95 o 
  -4   6   5       66.63       64.33      4.31 o 
  -3   6   5       12.82       12.13      2.08 o 
  -2   6   5       71.32       73.75      3.58 o 
  -1   6   5        3.62        4.36      2.18 o 
   0   6   5      239.22      271.37     14.12 o 
   1   6   5       88.04       80.85      4.24 o 
   2   6   5       94.61      108.54      5.19 o 
   3   6   5       20.44       17.75      2.31 o 
   4   6   5       14.43       18.51      2.19 o 
   5   6   5        2.04       -0.32      1.23 o 
   6   6   5        0.77       -1.41      1.41 o 
   7   6   5        2.26        2.02      1.61 o 
  -6   7   5        8.10        3.95      1.99 o 
  -5   7   5       17.36       17.51      4.64 o 
  -4   7   5        0.41        1.66      1.29 o 
  -3   7   5       10.77        8.70      2.05 o 
  -2   7   5       87.83       95.98      9.93 o 
  -1   7   5       43.09       44.90      3.54 o 
   0   7   5       32.32       39.17      3.22 o 
   1   7   5       99.33      108.70      8.22 o 
   2   7   5        0.06        0.76      1.58 o 
   3   7   5      111.13      109.07     10.86 o 
   4   7   5       39.65       42.67      5.31 o 
   5   7   5        2.59        2.75      1.45 o 
   6   7   5       23.56       24.68      4.40 o 
  -4   8   5       36.39       37.23      8.84 o 
  -3   8   5       20.28       18.56      3.46 o 
  -2   8   5        6.54        4.30      1.72 o 
  -1   8   5       68.72       69.83      9.99 o 
   0   8   5        0.59        1.90      1.43 o 
   1   8   5       51.98       53.14      8.10 o 
   2   8   5       57.77       64.14      9.90 o 
   3   8   5       10.09        7.82      2.23 o 
   4   8   5        3.56        3.91      3.40 o 
  -2   9   5        0.96        3.31      1.51 o 
  -1   9   5        0.00       -1.49      1.49 o 
   0   9   5        6.73       10.11      2.27 o 
   1   9   5        2.91        2.56      1.36 o 
  -9   0   6        6.06        3.08      2.36 o 
  -8   0   6       12.32        9.40      3.29 o 
  -7   0   6        4.71        9.15      2.32 o 
  -6   0   6      289.20      293.61     15.43 o 
  -5   0   6      479.79      520.91     22.74 o 
  -4   0   6     3088.37     3201.15     82.39 o 
  -3   0   6     3195.08     3251.92     81.76 o 
  -2   0   6     1501.53     1500.23     34.15 o 
  -1   0   6     1432.12     1322.32     30.34 o 
   0   0   6       73.55       65.47      2.09 o 
   1   0   6     1509.20     1485.45     33.74 o 
   2   0   6     2981.35     2830.12     64.82 o 
   3   0   6      492.99      490.84     12.54 o 
   4   0   6      533.95      467.86     15.02 o 
   5   0   6       66.97       64.89      4.02 o 
   6   0   6        5.25        1.87      2.21 o 
   7   0   6        3.13       -1.63      1.83 o 
   8   0   6       53.83       53.82      8.54 o 
   9   0   6        0.25        4.32      2.67 o 
  -9   1   6        7.58        5.09      1.81 o 
  -8   1   6       19.66       21.12      2.64 o 
  -7   1   6       19.66       15.72      2.56 o 
  -6   1   6       44.82       40.29      4.19 o 
  -5   1   6        0.41        1.96      1.24 o 
  -4   1   6      412.24      415.93      9.23 o 
  -3   1   6     3459.13     3718.94     65.17 o 
  -2   1   6      427.26      441.76      9.39 o 
  -1   1   6      256.20      237.10      4.83 o 
   0   1   6     3572.22     3403.17     53.61 o 
   1   1   6       15.59       14.57      1.84 o 
   2   1   6        7.90        6.91      1.09 o 
   3   1   6       76.27       55.89      2.86 o 
   4   1   6     1113.76     1205.10     26.64 o 
   5   1   6       18.05       11.61      1.79 o 
   6   1   6      187.07      213.52      8.02 o 
   7   1   6        5.27        6.98      1.69 o 
   8   1   6       22.73       20.36      2.69 o 
   9   1   6        2.52        1.99      2.12 o 
  -9   2   6        1.83        4.43      3.48 o 
  -8   2   6        2.70        3.47      2.22 o 
  -7   2   6       14.58       17.40      2.34 o 
  -6   2   6        4.28        3.34      3.47 o 
  -5   2   6       33.60       29.58      2.97 o 
  -4   2   6      362.21      391.24      8.74 o 
  -3   2   6       28.53       24.83      1.40 o 
  -2   2   6      126.41      134.97      3.04 o 
  -1   2   6      128.76      141.88      3.03 o 
   0   2   6       13.82       12.53      1.73 o 
   1   2   6     1198.44     1220.89     20.18 o 
   2   2   6      122.43      100.12      5.05 o 
   3   2   6       17.16       20.07      1.28 o 
   4   2   6      104.97      118.51      4.05 o 
   5   2   6       40.12       32.10      4.05 o 
   6   2   6       13.91        7.86      1.88 o 
   7   2   6       52.31       50.62      5.04 o 
   8   2   6        0.54       -1.34      2.11 o 
   9   2   6        1.38       -1.77      2.36 o 
  -9   3   6        0.02        7.36      2.84 o 
  -8   3   6        8.83       15.60      3.53 o 
  -7   3   6       42.29       40.77      3.87 o 
  -6   3   6      349.61      373.10     19.92 o 
  -5   3   6        0.06        1.55      2.31 o 
  -4   3   6       29.52       26.29      2.35 o 
  -3   3   6      109.44      125.94      4.31 o 
  -2   3   6       29.48       29.84      1.60 o 
  -1   3   6       36.65       35.81      2.09 o 
   0   3   6        4.15        3.69      0.77 o 
   1   3   6       19.01       18.45      1.09 o 
   2   3   6      104.63      105.65      5.30 o 
   3   3   6        6.97        5.89      1.04 o 
   4   3   6        0.16        0.29      0.99 o 
   5   3   6        0.25       -1.10      1.16 o 
   6   3   6        2.45        0.92      1.67 o 
   7   3   6        7.51        2.86      2.36 o 
   8   3   6        3.02        3.67      2.39 o 
  -8   4   6        0.31        2.50      2.85 o 
  -7   4   6       25.78       31.02      4.93 o 
  -6   4   6      106.48      108.50      7.82 o 
  -5   4   6        7.16        3.31      1.27 o 
  -4   4   6      195.34      208.63      6.80 o 
  -3   4   6       19.03       13.47      1.26 o 
  -2   4   6      201.97      215.95      5.21 o 
  -1   4   6       20.45        9.97      0.86 o 
   0   4   6       25.66       30.65      2.24 o 
   1   4   6       21.09       18.95      1.44 o 
   2   4   6      119.10      121.78      3.99 o 
   3   4   6       11.26       13.50      1.49 o 
   4   4   6      151.29      168.73      7.91 o 
   5   4   6       65.39       66.60      4.39 o 
   6   4   6        0.42        3.28      2.22 o 
   7   4   6       31.17       27.20      4.47 o 
   8   4   6       11.65       10.40      2.17 o 
  -8   5   6        5.57        6.12      3.19 o 
  -7   5   6        0.11       -0.23      1.97 o 
  -6   5   6       69.07       70.44      7.41 o 
  -5   5   6       42.90       53.42      4.76 o 
  -4   5   6       11.98        8.70      1.95 o 
  -3   5   6       27.33       31.86      3.10 o 
  -2   5   6       57.08       52.23      3.82 o 
  -1   5   6       63.95       67.79      2.41 o 
   0   5   6       83.41       75.08      2.77 o 
   1   5   6      772.67      827.97     28.50 o 
   2   5   6        0.23        0.66      1.06 o 
   3   5   6      620.12      696.00     27.69 o 
   4   5   6       99.28      109.65      5.75 o 
   5   5   6       51.68       44.25      3.20 o 
   6   5   6       54.84       69.71      5.09 o 
   7   5   6        0.27       -1.57      1.79 o 
  -7   6   6       31.83       20.72      5.49 o 
  -6   6   6       20.40       18.53      3.15 o 
  -5   6   6       54.77       48.09      4.92 o 
  -4   6   6       88.89       88.13      6.41 o 
  -3   6   6        0.01       -0.35      0.90 o 
  -2   6   6      135.32      154.81      8.99 o 
  -1   6   6      191.99      208.74      9.03 o 
   0   6   6        0.85        1.45      1.26 o 
   1   6   6       13.31       11.61      1.63 o 
   2   6   6       17.88       19.30      3.06 o 
   3   6   6       17.68       14.96      2.37 o 
   4   6   6        5.70        4.80      0.91 o 
   5   6   6       37.56       40.37      4.01 o 
   6   6   6        0.00        0.15      1.64 o 
   7   6   6        3.35       -4.80      8.56 o 
  -6   7   6        0.84       -0.21      3.10 o 
  -5   7   6        1.83        1.34      1.38 o 
  -4   7   6        2.06        0.93      1.33 o 
  -3   7   6       21.99        9.91      3.72 o 
  -2   7   6        1.64       -0.09      0.88 o 
  -1   7   6       13.91       16.78      2.81 o 
   0   7   6        3.85        3.70      1.41 o 
   1   7   6        0.12       -0.80      2.26 o 
   2   7   6        5.66        4.38      0.84 o 
   3   7   6       85.59       84.90      5.69 o 
   4   7   6        8.99        9.19      2.22 o 
   5   7   6       10.58        7.36      3.08 o 
  -4   8   6        0.00        2.38      2.83 o 
  -3   8   6        0.06       -1.67      1.67 o 
  -2   8   6        0.26        2.30      1.60 o 
  -1   8   6        5.84        4.73      2.37 o 
   0   8   6       19.18       10.07      3.23 o 
   1   8   6        8.85       14.24      3.00 o 
   2   8   6        8.46       11.86      3.37 o 
   3   8   6       16.75        9.15      3.33 o 
   4   8   6        0.81        3.77      3.52 o 
  -2   9   6        4.48        4.51      3.18 o 
  -1   9   6        0.14       -1.90      1.92 o 
   0   9   6        4.39        1.48      1.09 o 
   1   9   6       10.66       10.68      2.62 o 
  -9   1   7        6.01        8.11      1.94 o 
  -8   1   7        5.71        2.89      1.69 o 
  -7   1   7        0.94        2.30      1.95 o 
  -6   1   7       42.61       41.97      4.24 o 
  -5   1   7       13.99       11.13      1.48 o 
  -4   1   7      771.35      832.85     18.10 o 
  -3   1   7       12.02        6.11      1.05 o 
  -2   1   7      375.28      359.34      7.28 o 
  -1   1   7      280.31      289.84      5.85 o 
   0   1   7      461.93      377.34      7.78 o 
   1   1   7       59.97       38.08      1.31 o 
   2   1   7      176.37      185.73      3.94 o 
   3   1   7       54.22       40.83      2.14 o 
   4   1   7        9.63       10.28      1.94 o 
   5   1   7        0.06        0.65      1.01 o 
   6   1   7        5.43        5.11      1.99 o 
   7   1   7        7.17        3.54      1.31 o 
   8   1   7        3.51        1.88      1.56 o 
   9   1   7        0.97        1.66      3.32 o 
  -9   2   7        0.00       -0.50      1.95 o 
  -8   2   7       30.36       30.48      4.35 o 
  -7   2   7       10.87       13.46      1.70 o 
  -6   2   7       52.73       60.38      2.64 o 
  -5   2   7        5.17        2.08      1.59 o 
  -4   2   7      725.61      767.18     17.20 o 
  -3   2   7      245.91      254.95      5.05 o 
  -2   2   7      338.60      292.73      5.53 o 
  -1   2   7      209.84      189.79      4.01 o 
   0   2   7      302.35      289.55      6.78 o 
   1   2   7     1154.58     1109.46     18.20 o 
   2   2   7      527.73      565.70     10.71 o 
   3   2   7        3.05        4.88      0.91 o 
   4   2   7      168.18      148.96      4.88 o 
   5   2   7       27.89       28.12      2.70 o 
   6   2   7        1.07        1.49      0.95 o 
   7   2   7       98.62       96.26      9.37 o 
   8   2   7       52.97       56.80      6.98 o 
  -9   3   7       16.21       13.19      2.84 o 
  -8   3   7        5.69        7.95      2.05 o 
  -7   3   7        1.76        1.57      1.47 o 
  -6   3   7        7.01        6.52      2.06 o 
  -5   3   7        3.44        3.06      1.16 o 
  -4   3   7       10.00       10.37      1.65 o 
  -3   3   7       72.67       63.18      4.31 o 
  -2   3   7      259.93      264.34      4.98 o 
  -1   3   7      229.52      199.94      5.20 o 
   0   3   7      567.39      501.38      9.34 o 
   1   3   7      155.00      153.59      8.52 o 
   2   3   7      185.31      209.27      4.91 o 
   3   3   7      605.07      637.40     14.88 o 
   4   3   7      157.27      182.43      5.77 o 
   5   3   7      148.99      159.09      7.96 o 
   6   3   7       89.12       93.37      8.22 o 
   7   3   7       14.93       20.43      2.50 o 
   8   3   7       35.45       39.43      7.69 o 
  -8   4   7       12.52        8.60      2.49 o 
  -7   4   7       38.39       42.20      3.46 o 
  -6   4   7        2.02        2.13      0.96 o 
  -5   4   7      144.06      141.10      7.06 o 
  -4   4   7       59.47       69.73      5.78 o 
  -3   4   7        1.43        1.87      0.78 o 
  -2   4   7      172.26      165.97      5.48 o 
  -1   4   7      352.32      375.54      8.74 o 
   0   4   7      852.28      909.43     20.59 o 
   1   4   7     1206.68     1266.52     28.09 o 
   2   4   7        8.97        9.28      0.92 o 
   3   4   7       64.92       64.34      2.68 o 
   4   4   7       24.99       24.21      2.79 o 
   5   4   7       18.15       21.44      2.77 o 
   6   4   7        1.87        3.33      2.91 o 
   7   4   7       15.85       10.13      3.30 o 
   8   4   7        5.93        4.32      1.92 o 
  -8   5   7        0.37        0.10      1.38 o 
  -7   5   7        3.24        4.56      2.02 o 
  -6   5   7       53.20       54.03      6.16 o 
  -5   5   7        9.65        5.36      1.87 o 
  -4   5   7       24.58       20.70      3.87 o 
  -3   5   7       27.18       25.15      2.61 o 
  -2   5   7        1.74        2.26      0.87 o 
  -1   5   7        2.77        2.51      1.23 o 
   0   5   7      138.36      154.87      4.93 o 
   1   5   7      111.30      130.28      4.51 o 
   2   5   7       15.66       18.67      2.07 o 
   3   5   7       88.73       82.48      3.79 o 
   4   5   7        1.56        0.18      0.67 o 
   5   5   7       23.60       21.59      2.37 o 
   6   5   7        0.12       -1.17      1.62 o 
   7   5   7        0.00        0.74      3.61 o 
  -7   6   7        2.24        2.92      1.81 o 
  -6   6   7        0.01        2.23      2.02 o 
  -5   6   7        0.06        0.72      0.85 o 
  -4   6   7       20.92       17.88      3.41 o 
  -3   6   7        3.34        2.82      1.26 o 
  -2   6   7      122.12      118.63      6.18 o 
  -1   6   7        0.05        1.00      0.82 o 
   0   6   7       22.61       24.41      2.94 o 
   1   6   7       62.83       51.42      3.25 o 
   2   6   7       93.69       99.27      5.76 o 
   3   6   7       55.97       57.41      3.83 o 
   4   6   7       22.42       19.70      1.89 o 
   5   6   7        0.81        4.89      1.83 o 
   6   6   7        1.06        0.25      1.42 o 
  -6   7   7       13.24        5.83      2.95 o 
  -5   7   7        1.97        3.41      2.02 o 
  -4   7   7        0.21        0.91      0.67 o 
  -3   7   7        6.36        6.03      1.51 o 
  -2   7   7       12.78       11.20      1.66 o 
  -1   7   7        2.76        2.66      1.51 o 
   0   7   7       97.98      105.84      8.79 o 
   1   7   7      126.98      132.84     13.72 o 
   2   7   7        2.06        0.96      0.85 o 
   3   7   7       37.73       31.56      2.35 o 
   4   7   7        0.26       -0.51      1.01 o 
   5   7   7       18.92       19.39      3.19 o 
  -4   8   7       18.27       16.47      3.88 o 
  -3   8   7        0.09        2.77      2.29 o 
  -2   8   7       59.67       68.02      9.07 o 
  -1   8   7       40.12       41.82      6.32 o 
   0   8   7        1.18       -1.55      1.55 o 
   1   8   7       12.63       22.47      3.89 o 
   2   8   7        0.15        0.60      1.88 o 
   3   8   7        4.29        2.61      2.62 o 
   4   8   7        9.76       13.63      3.73 o 
  -1   9   7        3.56        1.61      1.60 o 
   0   9   7        3.08        3.22      1.88 o 
   1   9   7        1.39        0.50      1.65 o 
  -9   0   8        0.70        0.58      1.82 o 
  -8   0   8      153.60      143.97     16.10 o 
  -7   0   8       11.01       16.68      3.07 o 
  -6   0   8       50.19       42.87      5.83 o 
  -5   0   8       89.92       85.68      4.36 o 
  -4   0   8      581.46      620.50     18.96 o 
  -3   0   8     1038.65     1066.73     26.98 o 
  -2   0   8     2938.79     2724.99     63.33 o 
  -1   0   8     3623.61     3647.77     83.01 o 
   0   0   8     6625.56     6657.11    149.06 o 
   1   0   8      615.59      607.57     16.81 o 
   2   0   8       34.55       30.86      2.33 o 
   3   0   8       82.51       60.62      7.24 o 
   4   0   8      827.70      875.54     27.14 o 
   5   0   8      222.81      239.45     10.69 o 
   6   0   8       66.21       62.09      6.14 o 
   7   0   8      484.21      491.59     87.19 o 
   8   0   8       83.07       74.27     12.81 o 
   9   0   8       18.93       18.52      4.15 o 
  -9   1   8        2.62        4.12      1.94 o 
  -8   1   8       23.63       32.63      3.52 o 
  -7   1   8       24.66       17.10      2.70 o 
  -6   1   8      843.68      894.26     35.59 o 
  -5   1   8        4.18        3.89      1.17 o 
  -4   1   8      800.16      846.09     18.66 o 
  -3   1   8     1772.83     2098.90     37.26 o 
  -2   1   8      685.99      687.68     22.33 o 
  -1   1   8       15.05       13.78      1.53 o 
   0   1   8      618.69      585.38     11.74 o 
   1   1   8       55.34       48.76      1.53 o 
   2   1   8     1189.04     1108.70     19.67 o 
   3   1   8     1073.32     1094.97     19.80 o 
   4   1   8      142.02      135.59      4.49 o 
   5   1   8      237.60      248.75      7.88 o 
   6   1   8       20.72       11.12      3.43 o 
   7   1   8       11.31        5.89      1.46 o 
   8   1   8       17.90       14.04      3.34 o 
   9   1   8        0.24       -2.22      2.22 o 
  -9   2   8        0.02        1.84      1.86 o 
  -8   2   8       26.08       30.40      4.61 o 
  -7   2   8        4.84        3.52      1.75 o 
  -6   2   8        4.96        4.49      1.25 o 
  -5   2   8      140.52      138.47      5.16 o 
  -4   2   8       28.65       31.03      2.34 o 
  -3   2   8      115.64      119.60      4.92 o 
  -2   2   8      819.50      827.63     14.89 o 
  -1   2   8       70.52       70.81      4.22 o 
   0   2   8     2825.30     2996.34     53.83 o 
   1   2   8       58.64       48.74      2.54 o 
   2   2   8      121.08      119.40      6.00 o 
   3   2   8        2.98        5.06      1.12 o 
   4   2   8       14.18       15.58      1.58 o 
   5   2   8       50.16       48.17      4.54 o 
   6   2   8        0.86        2.33      1.51 o 
   7   2   8       70.30       69.29      7.21 o 
   8   2   8        9.70       11.61      2.35 o 
  -9   3   8        5.31        7.10      3.85 o 
  -8   3   8        0.29        1.11      1.48 o 
  -7   3   8       11.92        9.37      1.70 o 
  -6   3   8       30.60       37.26      3.94 o 
  -5   3   8      212.06      221.06      8.22 o 
  -4   3   8       30.81       30.28      2.70 o 
  -3   3   8      204.06      210.59      4.91 o 
  -2   3   8      147.98      158.11      3.90 o 
  -1   3   8      896.25      907.77     17.11 o 
   0   3   8     1479.39     1727.40     31.53 o 
   1   3   8      556.90      587.64     10.73 o 
   2   3   8      144.09      170.90      4.09 o 
   3   3   8      219.79      248.17      7.87 o 
   4   3   8       43.31       48.92      4.37 o 
   5   3   8       26.27       26.55      3.45 o 
   6   3   8       13.59       16.75      2.71 o 
   7   3   8        0.03       -1.57      1.57 o 
   8   3   8        0.07        2.77      2.21 o 
  -8   4   8       15.58       16.95      3.20 o 
  -7   4   8       13.05       12.67      3.30 o 
  -6   4   8        2.12        0.24      1.37 o 
  -5   4   8       81.61       83.93      4.25 o 
  -4   4   8      217.17      228.15      8.45 o 
  -3   4   8       27.09       30.61      2.95 o 
  -2   4   8      246.03      242.44      7.80 o 
  -1   4   8        7.88        7.17      1.06 o 
   0   4   8       12.36       12.16      0.99 o 
   1   4   8      227.78      242.85      7.85 o 
   2   4   8       73.47       70.48      3.38 o 
   3   4   8      186.25      204.94      6.47 o 
   4   4   8       75.52       71.38      2.88 o 
   5   4   8       18.87       18.09      3.02 o 
   6   4   8       11.60       13.33      2.51 o 
   7   4   8        3.18        3.46      1.60 o 
   8   4   8        7.61       11.66      2.62 o 
  -8   5   8        0.42        2.99      2.43 o 
  -7   5   8       19.22       16.78      2.38 o 
  -6   5   8        1.30        0.47      2.48 o 
  -5   5   8        5.00        1.81      1.24 o 
  -4   5   8        0.03        0.65      1.12 o 
  -3   5   8      131.86      148.17      5.62 o 
  -2   5   8       76.34       88.60      5.51 o 
  -1   5   8      155.75      150.44      4.76 o 
   0   5   8      574.96      615.33     18.57 o 
   1   5   8       32.85       29.38      2.84 o 
   2   5   8      280.12      289.04     10.72 o 
   3   5   8      127.28      123.34      4.76 o 
   4   5   8        8.30        6.46      1.73 o 
   5   5   8       89.13      104.44      9.71 o 
   6   5   8       38.06       45.45      5.70 o 
   7   5   8        0.68        0.39      3.25 o 
  -7   6   8       12.40       11.37      2.18 o 
  -6   6   8        6.39        8.14      2.69 o 
  -5   6   8      114.29      125.27      9.24 o 
  -4   6   8       27.68       27.49      2.69 o 
  -3   6   8       37.71       37.17      4.02 o 
  -2   6   8      104.04       99.35      4.75 o 
  -1   6   8       49.37       44.97      2.93 o 
   0   6   8      142.17      135.92      6.69 o 
   1   6   8      477.87      516.37     25.04 o 
   2   6   8        5.42        5.41      1.40 o 
   3   6   8       60.59       58.31      4.23 o 
   4   6   8        7.40        8.29      1.58 o 
   5   6   8        2.51        5.23      2.48 o 
   6   6   8        0.03        0.71      1.79 o 
  -6   7   8        2.76        3.60      1.90 o 
  -5   7   8        0.68       -0.80      1.07 o 
  -4   7   8       11.87        8.12      1.95 o 
  -3   7   8        6.73        5.76      1.71 o 
  -2   7   8       22.29       16.69      2.88 o 
  -1   7   8       13.92       10.93      2.33 o 
   0   7   8       12.84       12.22      1.96 o 
   1   7   8        8.58        5.57      1.99 o 
   2   7   8       10.28        8.77      1.54 o 
   3   7   8        3.63        2.80      1.37 o 
   4   7   8       20.21       15.76      2.28 o 
   5   7   8        7.89        7.24      2.44 o 
  -4   8   8        0.21       -1.32      2.90 o 
  -3   8   8       12.61        6.87      2.96 o 
  -2   8   8        3.73        3.26      3.73 o 
  -1   8   8        6.42        5.58      5.30 o 
   0   8   8        0.19        2.35      1.16 o 
   1   8   8       22.72       20.82      4.01 o 
   2   8   8       11.91       11.33      4.67 o 
   3   8   8        0.73       -1.32      1.32 o 
   4   8   8        0.29        6.50      3.79 o 
   0   9   8        3.86        4.06      6.91 o 
  -9   1   9       13.88       16.03      3.62 o 
  -8   1   9        1.78        1.29      1.34 o 
  -7   1   9       25.90       27.41      1.99 o 
  -6   1   9      187.76      209.60      8.31 o 
  -5   1   9        0.71        1.57      1.92 o 
  -4   1   9      453.36      502.65     11.06 o 
  -3   1   9       20.00        9.33      0.86 o 
  -2   1   9      666.02      710.60     12.71 o 
  -1   1   9     1040.85     1024.61     18.32 o 
   0   1   9      547.24      566.75     12.50 o 
   1   1   9       14.73       10.17      1.15 o 
   2   1   9      636.26      638.14     11.51 o 
   3   1   9      101.30       78.55      5.38 o 
   4   1   9       70.03       71.92      3.61 o 
   5   1   9       40.53       40.02      3.81 o 
   6   1   9       12.29       11.92      2.25 o 
   7   1   9        0.02        1.41      1.50 o 
   8   1   9        0.09        0.89      1.50 o 
  -9   2   9        6.10        4.80      2.73 o 
  -8   2   9       37.09       35.53      4.41 o 
  -7   2   9       27.09       28.44      2.93 o 
  -6   2   9       29.93       33.43      3.32 o 
  -5   2   9      479.57      520.60     15.88 o 
  -4   2   9      543.49      559.28     17.31 o 
  -3   2   9      141.37      127.54      3.46 o 
  -2   2   9     1934.46     2019.55     36.17 o 
  -1   2   9        7.14        3.85      1.05 o 
   0   2   9        7.08        0.55      1.22 o 
   1   2   9       74.78       68.30      3.48 o 
   2   2   9      318.30      296.48      5.64 o 
   3   2   9      637.27      568.86     12.74 o 
   4   2   9      777.12      846.63     39.01 o 
   5   2   9        1.15        2.80      1.69 o 
   6   2   9       94.81       96.31      8.21 o 
   7   2   9       80.78       90.90      6.52 o 
   8   2   9       14.60       13.08      4.11 o 
  -8   3   9        1.05        2.75      1.59 o 
  -7   3   9       82.00       78.68      7.17 o 
  -6   3   9      298.31      307.31     31.18 o 
  -5   3   9        2.34        2.49      1.39 o 
  -4   3   9       29.95       29.52      2.94 o 
  -3   3   9       23.44       19.95      1.81 o 
  -2   3   9       89.43       76.55      5.22 o 
  -1   3   9      308.91      273.59      6.80 o 
   0   3   9     2245.99     2410.70     48.23 o 
   1   3   9      293.99      364.13      8.19 o 
   2   3   9      582.85      601.26     13.42 o 
   3   3   9      210.19      222.38      7.06 o 
   4   3   9      104.76      103.71      4.18 o 
   5   3   9      245.18      272.91     13.14 o 
   6   3   9       75.67       85.05      8.70 o 
   7   3   9        2.19        3.85      1.35 o 
   8   3   9       13.08       14.84      4.28 o 
  -8   4   9        2.00        2.07      1.80 o 
  -7   4   9       52.80       67.18      9.00 o 
  -6   4   9       19.55       16.35      1.87 o 
  -5   4   9      452.41      495.39     22.87 o 
  -4   4   9        0.34       -0.87      1.03 o 
  -3   4   9      341.41      359.61     11.24 o 
  -2   4   9      192.32      202.98      6.49 o 
  -1   4   9       15.89       11.27      1.61 o 
   0   4   9      121.21      112.34      3.72 o 
   1   4   9      245.91      288.31      9.05 o 
   2   4   9       24.95       23.99      2.39 o 
   3   4   9      441.54      466.63     17.29 o 
   4   4   9      111.33      121.69      4.73 o 
   5   4   9       10.85        7.55      1.73 o 
   6   4   9        3.10        2.72      1.89 o 
   7   4   9       16.14       18.70      2.73 o 
  -7   5   9       27.24       21.40      4.08 o 
  -6   5   9       28.87       28.82      2.69 o 
  -5   5   9       33.79       31.27      3.43 o 
  -4   5   9       90.74       94.16      4.54 o 
  -3   5   9       14.98       12.78      1.59 o 
  -2   5   9       48.84       48.64      4.57 o 
  -1   5   9       17.60       15.03      2.49 o 
   0   5   9        0.47        1.53      0.99 o 
   1   5   9      105.83      103.24      4.09 o 
   2   5   9      112.28      107.45      4.03 o 
   3   5   9       13.65       18.03      2.82 o 
   4   5   9       45.28       41.00      3.16 o 
   5   5   9       17.85       13.89      2.51 o 
   6   5   9        0.17        1.63      1.51 o 
   7   5   9        0.01        3.86      5.67 o 
  -7   6   9        9.13        8.00      2.01 o 
  -6   6   9        5.25        3.08      1.86 o 
  -5   6   9       12.70       11.40      2.04 o 
  -4   6   9       15.87       14.11      1.71 o 
  -3   6   9        1.55        2.11      1.13 o 
  -2   6   9       57.16       59.12      4.39 o 
  -1   6   9       11.81        9.54      2.15 o 
   0   6   9       86.56       88.03      4.44 o 
   1   6   9       42.50       44.71      2.29 o 
   2   6   9        3.08        2.96      1.03 o 
   3   6   9       12.46       12.88      2.40 o 
   4   6   9        7.87        4.86      1.52 o 
   5   6   9        1.49        2.57      1.93 o 
   6   6   9        2.40        1.79      3.51 o 
  -6   7   9        0.21        1.18      4.54 o 
  -5   7   9        5.79        1.13      1.86 o 
  -4   7   9       36.34       17.36     10.32 o 
  -3   7   9       33.95       25.68      2.17 o 
  -2   7   9        3.33        2.10      1.57 o 
  -1   7   9        4.92        2.04      1.11 o 
   0   7   9       60.33       50.44      4.91 o 
   1   7   9        1.11        1.43      1.05 o 
   2   7   9      138.15      142.97     10.56 o 
   3   7   9      146.09      143.70     22.73 o 
   4   7   9        0.62        2.83      6.71 o 
   5   7   9       28.21       29.65      5.20 o 
  -4   8   9        4.98        2.40      2.19 o 
  -3   8   9       18.87       17.24      3.25 o 
  -2   8   9       41.47       36.65      7.88 o 
  -1   8   9        5.30        5.23      1.46 o 
   0   8   9       44.13       44.52      7.36 o 
   1   8   9       80.57       88.95     12.26 o 
   2   8   9        5.75        3.94      1.84 o 
   3   8   9        1.63       -1.27      1.96 o 
  -9   0  10        7.61        6.09      3.32 o 
  -8   0  10        6.29        9.87      3.18 o 
  -7   0  10       20.06       23.32      2.34 o 
  -6   0  10       63.09       60.01      3.75 o 
  -5   0  10      182.80      195.84      8.70 o 
  -4   0  10      447.30      467.01     14.53 o 
  -3   0  10       10.55        3.56      1.39 o 
  -2   0  10     4061.18     4390.44    153.34 o 
  -1   0  10      137.83      117.21      3.98 o 
   0   0  10      121.75      124.34      4.32 o 
   1   0  10       48.62       32.03      2.62 o 
   2   0  10      207.27      227.44      6.08 o 
   3   0  10       84.00       75.24      7.32 o 
   4   0  10      588.55      646.13     28.27 o 
   5   0  10       23.15       24.16      3.72 o 
   6   0  10      274.23      296.33     32.72 o 
   7   0  10       24.06       31.59      5.14 o 
   8   0  10       14.71       11.36      3.46 o 
  -9   1  10       28.15       35.10      7.09 o 
  -8   1  10        0.03        1.14      1.33 o 
  -7   1  10       43.09       40.79      2.73 o 
  -6   1  10       82.65       91.64      3.71 o 
  -5   1  10       73.53       73.45      2.63 o 
  -4   1  10      243.53      247.72      7.72 o 
  -3   1  10      648.18      668.44     14.78 o 
  -2   1  10      242.01      268.94      5.09 o 
  -1   1  10      327.00      274.91      5.11 o 
   0   1  10     3537.73     3668.14     71.91 o 
   1   1  10      581.53      675.84     12.21 o 
   2   1  10     1762.99     1759.89     31.81 o 
   3   1  10       18.34       16.93      1.35 o 
   4   1  10      208.19      205.22      6.61 o 
   5   1  10       34.08       35.75      3.38 o 
   6   1  10       17.71       22.95      2.74 o 
   7   1  10        0.99        2.63      1.43 o 
   8   1  10        0.01       -1.01      1.14 o 
  -9   2  10        5.77        6.02      2.11 o 
  -8   2  10        1.29        2.67      2.75 o 
  -7   2  10        4.97        5.14      1.36 o 
  -6   2  10        6.13        5.65      1.72 o 
  -5   2  10       26.08       24.26      2.49 o 
  -4   2  10       55.53       59.13      4.31 o 
  -3   2  10      158.25      164.12      3.90 o 
  -2   2  10      799.27      836.15     15.30 o 
  -1   2  10      296.58      283.32      6.18 o 
   0   2  10      266.25      271.93      5.68 o 
   1   2  10       15.83       13.14      0.85 o 
   2   2  10       46.63       45.80      3.20 o 
   3   2  10       51.65       58.17      4.39 o 
   4   2  10       45.13       37.19      3.91 o 
   5   2  10        0.53        0.43      1.25 o 
   6   2  10       26.54       22.97      1.81 o 
   7   2  10        2.35        2.08      1.12 o 
   8   2  10       11.57        4.53      3.62 o 
  -8   3  10        6.52        6.50      2.34 o 
  -7   3  10        3.73        5.34      2.36 o 
  -6   3  10       86.32       88.25      6.50 o 
  -5   3  10       13.95       13.84      1.68 o 
  -4   3  10      152.76      155.61      4.95 o 
  -3   3  10      200.90      215.89      6.86 o 
  -2   3  10      374.54      382.11      9.02 o 
  -1   3  10       24.56       24.06      1.93 o 
   0   3  10        4.83        5.34      1.39 o 
   1   3  10      611.81      683.25     14.96 o 
   2   3  10      111.50      109.56      3.68 o 
   3   3  10       19.27       22.98      2.29 o 
   4   3  10       31.61       27.83      2.70 o 
   5   3  10        5.23        2.98      1.38 o 
   6   3  10       12.04        9.78      1.81 o 
   7   3  10        2.14        1.64      1.69 o 
   8   3  10        0.38       -2.13      2.13 o 
  -8   4  10       21.79       27.84      5.03 o 
  -7   4  10        9.84        6.00      2.70 o 
  -6   4  10        6.03        6.84      1.33 o 
  -5   4  10      130.20      150.43     11.36 o 
  -4   4  10      117.75      109.96      4.25 o 
  -3   4  10      148.13      143.21      4.70 o 
  -2   4  10      448.53      484.46     16.14 o 
  -1   4  10        1.80        1.85      0.68 o 
   0   4  10       61.35       69.81      3.48 o 
   1   4  10        0.09       -0.20      0.96 o 
   2   4  10       21.94       16.97      1.66 o 
   3   4  10        0.73        1.17      1.08 o 
   4   4  10       72.34       77.29      3.94 o 
   5   4  10        0.26        0.09      0.96 o 
   6   4  10       16.08       18.58      2.39 o 
   7   4  10       19.35       23.47      4.28 o 
  -7   5  10        6.15        6.71      3.51 o 
  -6   5  10       19.26       13.95      3.04 o 
  -5   5  10       24.35       22.40      2.08 o 
  -4   5  10       40.53       40.63      4.83 o 
  -3   5  10      143.22      160.23      6.12 o 
  -2   5  10        3.35        0.32      1.10 o 
  -1   5  10      162.00      185.85      7.26 o 
   0   5  10       67.95       67.35      7.03 o 
   1   5  10        7.09        3.84      1.18 o 
   2   5  10       88.53       84.16      3.25 o 
   3   5  10      390.34      454.15     21.02 o 
   4   5  10        5.61        1.66      1.57 o 
   5   5  10      142.89      162.40     12.73 o 
   6   5  10       15.73       17.42      2.40 o 
   7   5  10       12.41       12.85      2.42 o 
  -6   6  10        0.94        0.72      1.82 o 
  -5   6  10       88.75       90.54     10.39 o 
  -4   6  10        5.79        3.85      1.22 o 
  -3   6  10      233.04      243.84     15.66 o 
  -2   6  10      107.61      116.79      8.78 o 
  -1   6  10        2.09        1.41      0.72 o 
   0   6  10       54.99       64.67      3.26 o 
   1   6  10       32.76       33.08      3.97 o 
   2   6  10        5.46        4.09      1.09 o 
   3   6  10       44.68       45.75      3.92 o 
   4   6  10       32.91       25.88      2.28 o 
   5   6  10        4.47        3.28      1.25 o 
   6   6  10        5.86        3.60      1.84 o 
  -5   7  10        0.01       -0.66      1.88 o 
  -4   7  10       38.87       28.61      5.72 o 
  -3   7  10       44.68       36.45      4.16 o 
  -2   7  10        0.12        0.02      1.09 o 
  -1   7  10       14.97       12.09      1.94 o 
   0   7  10        2.90        2.20      1.31 o 
   1   7  10        4.95        1.72      2.35 o 
   2   7  10        0.53       -0.87      1.74 o 
   3   7  10       11.44       13.67      2.55 o 
   4   7  10        0.48        2.36      2.34 o 
   5   7  10        4.91        3.44      2.02 o 
  -4   8  10        5.24        3.50      5.74 o 
  -3   8  10        0.72        2.65      1.62 o 
  -2   8  10        0.41       -1.13      2.21 o 
  -1   8  10        1.20        0.17      1.28 o 
   0   8  10        4.23        3.56      3.29 o 
   1   8  10        0.42        0.89      2.94 o 
   2   8  10        0.30       -0.08      1.39 o 
   3   8  10        2.16        0.24      1.60 o 
  -9   1  11       18.12       20.15      3.42 o 
  -8   1  11        0.36        0.09      1.96 o 
  -7   1  11       14.18       18.84      1.81 o 
  -6   1  11        2.45        3.08      1.24 o 
  -5   1  11        1.49       -0.58      0.90 o 
  -4   1  11      108.21      114.41      3.84 o 
  -3   1  11      179.99      189.44      4.42 o 
  -2   1  11      123.69      110.76      5.55 o 
  -1   1  11      531.37      536.14      9.72 o 
   0   1  11        1.38       -0.67      0.67 o 
   1   1  11      926.99      985.01     18.00 o 
   2   1  11      335.83      321.39      7.17 o 
   3   1  11        0.38        1.08      0.92 o 
   4   1  11        5.55        5.06      1.35 o 
   5   1  11       11.52        7.31      1.69 o 
   6   1  11        2.57        1.41      1.22 o 
   7   1  11        2.88        1.12      2.54 o 
   8   1  11        0.33       -1.56      1.56 o 
  -9   2  11        0.09        1.50      2.88 o 
  -8   2  11       13.64       10.42      2.24 o 
  -7   2  11        0.60        0.38      1.09 o 
  -6   2  11       27.14       28.25      2.54 o 
  -5   2  11        2.66        3.48      1.55 o 
  -4   2  11       75.64       73.70      2.51 o 
  -3   2  11      156.67      162.04      3.90 o 
  -2   2  11     1273.91     1351.80     29.38 o 
  -1   2  11        4.77        6.16      0.70 o 
   0   2  11       97.50       97.16      5.34 o 
   1   2  11        2.35       10.37      0.94 o 
   2   2  11       55.93       55.80      3.86 o 
   3   2  11       13.50       10.96      1.12 o 
   4   2  11       71.10       82.52      4.89 o 
   5   2  11        1.69        0.94      1.94 o 
   6   2  11       86.73       92.82      7.86 o 
   7   2  11        5.56        2.92      1.11 o 
   8   2  11        8.59        7.20      2.06 o 
  -8   3  11        1.42        1.22      1.76 o 
  -7   3  11        7.82        6.42      1.51 o 
  -6   3  11        6.97        3.78      1.45 o 
  -5   3  11       35.96       37.97      3.56 o 
  -4   3  11      130.05      128.68      4.96 o 
  -3   3  11      322.76      381.61     11.96 o 
  -2   3  11       28.82       23.17      2.15 o 
  -1   3  11      218.91      211.46      5.48 o 
   0   3  11      407.33      400.17      9.84 o 
   1   3  11      137.22      157.32      3.80 o 
   2   3  11      775.58      806.99     25.17 o 
   3   3  11      153.48      178.83      5.76 o 
   4   3  11        6.71        4.73      0.91 o 
   5   3  11       46.89       51.59      4.25 o 
   6   3  11       10.59        9.99      1.92 o 
   7   3  11       19.22       14.52      2.97 o 
   8   3  11        9.01        6.45      2.85 o 
  -8   4  11        3.49        2.30      2.52 o 
  -7   4  11       20.04       18.81      2.75 o 
  -6   4  11        2.68        0.00      0.98 o 
  -5   4  11       56.45       65.78      5.01 o 
  -4   4  11        0.27        1.24      1.58 o 
  -3   4  11      461.66      485.71     18.12 o 
  -2   4  11       35.53       35.30      3.62 o 
  -1   4  11       83.26       89.14      3.29 o 
   0   4  11       70.47       75.53      3.28 o 
   1   4  11       63.79       62.84      2.66 o 
   2   4  11       39.34       37.29      3.65 o 
   3   4  11       29.52       21.47      2.63 o 
   4   4  11        7.49        3.68      1.94 o 
   5   4  11        7.20        5.73      1.28 o 
   6   4  11        8.70        7.15      2.78 o 
   7   4  11        1.19        1.09      2.01 o 
  -7   5  11        7.83        5.49      4.70 o 
  -6   5  11       32.42       28.31      3.39 o 
  -5   5  11       56.24       57.00      4.80 o 
  -4   5  11       15.87       10.80      2.15 o 
  -3   5  11      194.57      205.80      9.61 o 
  -2   5  11       56.90       60.20      3.10 o 
  -1   5  11       44.04       37.44      3.80 o 
   0   5  11       11.86       13.82      2.13 o 
   1   5  11        7.11        6.25      0.94 o 
   2   5  11        3.40        2.78      1.12 o 
   3   5  11       48.97       48.13      4.31 o 
   4   5  11       79.22       79.45      6.72 o 
   5   5  11        0.06       -0.03      1.19 o 
   6   5  11        0.87        2.83      1.27 o 
   7   5  11        4.98       10.73      3.98 o 
  -6   6  11       31.02       31.65      5.91 o 
  -5   6  11       60.31       52.34      6.41 o 
  -4   6  11        0.01        1.61      1.29 o 
  -3   6  11        4.41        4.32      1.28 o 
  -2   6  11       15.99       14.87      1.65 o 
  -1   6  11        2.00        2.06      0.87 o 
   0   6  11       18.41       17.81      2.31 o 
   1   6  11        0.33        0.53      0.96 o 
   2   6  11        9.51        8.29      2.39 o 
   3   6  11        2.98        1.30      1.18 o 
   4   6  11        0.48        1.90      3.21 o 
   5   6  11        1.10        2.83      1.51 o 
   6   6  11        0.05        1.99      2.00 o 
  -5   7  11        6.61        3.36      1.45 o 
  -4   7  11        5.22        2.91      1.00 o 
  -3   7  11        0.75        0.70      0.86 o 
  -2   7  11        0.94        0.29      0.74 o 
  -1   7  11       24.10       21.97      1.99 o 
   0   7  11       20.99       18.50      2.26 o 
   1   7  11        1.94        0.43      1.51 o 
   2   7  11       11.79        9.55      2.16 o 
   3   7  11        3.32        3.27      1.28 o 
   4   7  11       28.80       16.22      4.49 o 
  -3   8  11        3.36        2.47      2.07 o 
  -2   8  11        8.58       11.10      3.16 o 
  -1   8  11        0.10        2.52      2.92 o 
   0   8  11       26.17       16.13     10.40 o 
   1   8  11        3.24        4.70      1.99 o 
   2   8  11        8.07        1.72      3.28 o 
   3   8  11        9.86        8.24      8.84 o 
  -9   0  12       31.32       34.39      7.83 o 
  -8   0  12       17.23       14.79      3.53 o 
  -7   0  12        4.86        8.02      2.17 o 
  -6   0  12      147.46      168.74     11.53 o 
  -5   0  12       28.08       22.00      3.19 o 
  -4   0  12      309.90      309.69     13.68 o 
  -3   0  12      349.67      318.35     10.18 o 
  -2   0  12       17.25       13.48      1.49 o 
  -1   0  12      158.50      141.11     10.31 o 
   0   0  12      160.11      143.44     11.77 o 
   1   0  12      590.37      560.02     14.39 o 
   2   0  12        0.04        2.30      1.20 o 
   3   0  12        1.38        1.81      1.71 o 
   4   0  12        3.09        2.90      3.04 o 
   5   0  12       16.11       10.30      2.80 o 
   6   0  12       47.06       44.52      4.19 o 
   7   0  12       14.82       12.26      2.97 o 
   8   0  12        2.40        4.06      1.78 o 
  -9   1  12        0.84        1.82      2.04 o 
  -8   1  12       32.95       38.04      4.94 o 
  -7   1  12        0.70        1.38      1.54 o 
  -6   1  12       11.07        3.77      1.88 o 
  -5   1  12       35.35       29.95      3.11 o 
  -4   1  12      314.05      349.72     11.02 o 
  -3   1  12       45.89       31.25      2.22 o 
  -2   1  12     1223.36     1256.72     27.13 o 
  -1   1  12      655.00      615.30     11.42 o 
   0   1  12      187.18      206.40      4.61 o 
   1   1  12     2930.30     3050.01     55.71 o 
   2   1  12      617.00      673.32     14.78 o 
   3   1  12       36.46       34.57      3.06 o 
   4   1  12        3.21        1.20      1.70 o 
   5   1  12       46.27       49.80      3.26 o 
   6   1  12        0.65        4.13      1.32 o 
   7   1  12       32.32       31.37      3.58 o 
   8   1  12       27.52       23.22      3.44 o 
  -8   2  12       25.73       29.56      3.31 o 
  -7   2  12       28.33       26.70      3.46 o 
  -6   2  12       32.20       39.66      3.71 o 
  -5   2  12       28.03       26.40      3.28 o 
  -4   2  12       62.21       61.09      3.31 o 
  -3   2  12      127.87      123.94      4.13 o 
  -2   2  12       53.63       59.58      4.12 o 
  -1   2  12        0.02       -0.80      0.80 o 
   0   2  12      257.44      285.71      7.07 o 
   1   2  12       50.77       45.42      3.15 o 
   2   2  12      257.59      273.13      8.65 o 
   3   2  12        0.06        0.92      1.25 o 
   4   2  12       39.65       40.03      3.89 o 
   5   2  12        6.69        5.06      1.62 o 
   6   2  12        0.08        0.35      1.09 o 
   7   2  12        3.35        1.44      1.71 o 
   8   2  12        1.32       -0.87      2.11 o 
  -8   3  12        0.23        0.82      1.67 o 
  -7   3  12        4.63        4.67      1.62 o 
  -6   3  12       59.29       48.78      3.12 o 
  -5   3  12       38.35       40.84      2.71 o 
  -4   3  12       21.75       21.79      2.55 o 
  -3   3  12      150.13      143.34      4.58 o 
  -2   3  12       16.83       13.78      1.50 o 
  -1   3  12      113.42      118.51      4.60 o 
   0   3  12      141.53      151.18      4.25 o 
   1   3  12        5.05        7.67      1.15 o 
   2   3  12      148.75      140.85      4.60 o 
   3   3  12      254.19      270.08     10.12 o 
   4   3  12      340.53      391.88     14.37 o 
   5   3  12        5.82        4.23      1.35 o 
   6   3  12        1.68        1.16      1.41 o 
   7   3  12        3.76        1.58      1.99 o 
  -8   4  12        6.99        1.89      1.67 o 
  -7   4  12       14.86        6.86      2.27 o 
  -6   4  12       84.34       80.34      7.46 o 
  -5   4  12        4.04       -0.11      1.10 o 
  -4   4  12        3.04        2.16      1.23 o 
  -3   4  12       21.26       22.33      2.38 o 
  -2   4  12      240.72      287.05      9.66 o 
  -1   4  12       41.07       43.17      5.34 o 
   0   4  12      227.27      245.22      8.29 o 
   1   4  12        2.99        2.03      1.32 o 
   2   4  12        5.18        3.34      1.00 o 
   3   4  12        8.47        9.15      1.80 o 
   4   4  12       13.42       12.76      2.02 o 
   5   4  12        3.69        2.45      1.22 o 
   6   4  12       18.70       14.02      3.25 o 
   7   4  12        0.26        1.35      2.11 o 
  -7   5  12       15.72       13.64      3.47 o 
  -6   5  12        9.56        6.19      1.69 o 
  -5   5  12       64.30       70.11      6.37 o 
  -4   5  12        8.74        4.86      1.19 o 
  -3   5  12        2.10        0.58      1.37 o 
  -2   5  12       29.33       28.25      3.62 o 
  -1   5  12      111.73      114.89      4.88 o 
   0   5  12      117.92      121.05      5.06 o 
   1   5  12       88.82       88.03      3.78 o 
   2   5  12      226.03      238.71     11.62 o 
   3   5  12        3.32        2.03      1.06 o 
   4   5  12      147.14      161.12     14.21 o 
   5   5  12       39.11       41.71      5.05 o 
   6   5  12        0.15        0.90      2.18 o 
  -6   6  12       12.95        9.19      2.86 o 
  -5   6  12       29.20       25.85      3.40 o 
  -4   6  12        0.02       -0.40      0.85 o 
  -3   6  12       28.42       24.01      2.30 o 
  -2   6  12        3.76        3.02      1.00 o 
  -1   6  12       40.04       41.10      2.87 o 
   0   6  12       92.59      112.88      8.07 o 
   1   6  12       13.98       16.48      1.61 o 
   2   6  12       31.14       32.19      3.31 o 
   3   6  12       35.89       32.16      3.72 o 
   4   6  12        1.11        0.16      1.26 o 
   5   6  12        6.82        3.55      1.95 o 
  -5   7  12       26.99       20.19      5.08 o 
  -4   7  12        7.66        3.64      1.64 o 
  -3   7  12        0.07       -1.13      1.13 o 
  -2   7  12        2.89        1.08      0.93 o 
  -1   7  12       29.49       30.15      2.80 o 
   0   7  12       13.83       12.04      1.95 o 
   1   7  12       11.05        7.42      1.61 o 
   2   7  12       32.90       24.95      3.30 o 
   3   7  12        0.63        0.61      1.16 o 
   4   7  12        7.22        4.23      2.28 o 
  -3   8  12       25.49       23.68      6.46 o 
  -2   8  12        9.70        2.02      2.77 o 
  -1   8  12        3.25        1.57      3.08 o 
   0   8  12        0.35        3.55      2.07 o 
   1   8  12        8.03        7.28      4.25 o 
   2   8  12        1.83       -1.95      1.95 o 
  -9   1  13        1.92        2.72      2.15 o 
  -8   1  13       11.67       15.03      2.47 o 
  -7   1  13       46.19       50.73      5.20 o 
  -6   1  13       24.76       24.27      3.07 o 
  -5   1  13       36.63       28.69      3.92 o 
  -4   1  13       98.91      102.53      3.92 o 
  -3   1  13       49.55       41.89      3.65 o 
  -2   1  13      226.96      226.66      5.23 o 
  -1   1  13      157.11      165.22      3.91 o 
   0   1  13       13.37       11.02      0.94 o 
   1   1  13      907.56      886.06     19.42 o 
   2   1  13      167.62      176.49      4.16 o 
   3   1  13      228.98      226.83      7.00 o 
   4   1  13      350.70      358.25     13.26 o 
   5   1  13       10.14        9.85      2.21 o 
   6   1  13        6.16        6.15      1.38 o 
   7   1  13        4.44        3.76      1.26 o 
   8   1  13        3.68        2.01      1.62 o 
  -8   2  13       14.76        9.10      2.14 o 
  -7   2  13       10.19        2.98      1.59 o 
  -6   2  13      222.27      226.40     13.84 o 
  -5   2  13       37.27       44.97      3.62 o 
  -4   2  13      147.99      162.07      6.10 o 
  -3   2  13      112.56      114.98      4.28 o 
  -2   2  13       57.09       49.92      3.45 o 
  -1   2  13       47.71       44.72      3.34 o 
   0   2  13      714.13      682.51     15.32 o 
   1   2  13       69.09       70.94      4.84 o 
   2   2  13        5.10        5.46      0.81 o 
   3   2  13       71.29       71.56      2.59 o 
   4   2  13      118.13      111.36      4.32 o 
   5   2  13       11.66       12.17      2.04 o 
   6   2  13       59.28       58.11      5.29 o 
   7   2  13        1.67        0.78      0.89 o 
   8   2  13        7.72        7.78      2.94 o 
  -8   3  13       23.62       24.27      3.88 o 
  -7   3  13       15.91       16.67      2.35 o 
  -6   3  13        9.30        5.61      1.73 o 
  -5   3  13       18.13       13.92      2.36 o 
  -4   3  13       49.56       48.70      3.17 o 
  -3   3  13      200.52      221.35      6.89 o 
  -2   3  13      341.13      374.84     12.48 o 
  -1   3  13      157.89      179.71      6.34 o 
   0   3  13       12.23        7.29      1.10 o 
   1   3  13      432.90      443.91     14.42 o 
   2   3  13      509.74      570.90     17.32 o 
   3   3  13       45.81       43.37      4.14 o 
   4   3  13      630.15      693.76     48.78 o 
   5   3  13       99.30      118.03      7.23 o 
   6   3  13        4.22        1.44      1.12 o 
   7   3  13       12.38       11.56      3.53 o 
  -8   4  13       12.79       12.25      3.25 o 
  -7   4  13        0.01        0.25      2.75 o 
  -6   4  13       32.17       33.26      2.46 o 
  -5   4  13      234.77      273.19     16.75 o 
  -4   4  13        1.39        0.78      1.94 o 
  -3   4  13      194.73      199.04      7.53 o 
  -2   4  13        8.86        4.85      1.40 o 
  -1   4  13      174.20      208.52      8.50 o 
   0   4  13      111.57      118.31      4.48 o 
   1   4  13        4.18        3.87      1.24 o 
   2   4  13       50.37       53.63      3.78 o 
   3   4  13       97.30      100.28      5.01 o 
   4   4  13        0.01       -1.35      1.35 o 
   5   4  13       25.01       26.24      3.64 o 
   6   4  13        1.25       -0.21      1.67 o 
   7   4  13        1.15       -2.05      2.05 o 
  -7   5  13        3.54        3.16      3.08 o 
  -6   5  13        0.39       -0.09      1.07 o 
  -5   5  13        8.57        6.67      1.33 o 
  -4   5  13       25.40       27.61      2.44 o 
  -3   5  13      118.71      122.29      9.78 o 
  -2   5  13        6.33        3.54      1.02 o 
  -1   5  13       36.49       39.58      3.04 o 
   0   5  13       18.85       15.45      2.54 o 
   1   5  13       11.10        5.59      1.30 o 
   2   5  13        2.61        1.97      1.19 o 
   3   5  13        0.11       -0.89      1.03 o 
   4   5  13       16.78       12.04      3.12 o 
   5   5  13       16.49        9.02      1.81 o 
   6   5  13        0.65       -1.72      1.72 o 
  -6   6  13       12.25        7.36      1.72 o 
  -5   6  13        0.16        1.94      1.84 o 
  -4   6  13       68.64       73.23     10.47 o 
  -3   6  13      141.84      145.87     17.38 o 
  -2   6  13       14.38       12.81      2.11 o 
  -1   6  13       23.32       22.87      2.11 o 
   0   6  13       11.47       10.80      1.83 o 
   1   6  13        5.16        2.81      0.92 o 
   2   6  13        2.60        1.27      1.14 o 
   3   6  13        8.22        8.83      1.54 o 
   4   6  13        0.00       -0.13      1.19 o 
   5   6  13        4.06        5.47      2.63 o 
  -5   7  13        7.59        5.70      3.04 o 
  -4   7  13        9.97        8.19      2.75 o 
  -3   7  13       22.98       11.90      6.22 o 
  -2   7  13        0.57        0.37      1.24 o 
  -1   7  13       14.06       11.25      2.24 o 
   0   7  13        0.02       -0.18      1.10 o 
   1   7  13       23.47       17.62      2.96 o 
   2   7  13       38.64       30.72      3.75 o 
   3   7  13        1.23        1.71      1.57 o 
   4   7  13        8.19        4.86      2.27 o 
  -3   8  13       31.90       34.12      9.50 o 
  -2   8  13        1.27       -0.52      2.33 o 
  -1   8  13        2.75        2.22      2.30 o 
   0   8  13        7.46        8.26      4.44 o 
   1   8  13        6.79        8.66      5.27 o 
   2   8  13        7.16        7.46      3.26 o 
  -8   0  14        9.94       17.02      3.50 o 
  -7   0  14       21.32       15.42      3.81 o 
  -6   0  14      232.41      209.48     21.55 o 
  -5   0  14       96.11      100.31      5.57 o 
  -4   0  14      242.74      293.40     12.84 o 
  -3   0  14       69.37       72.27      3.79 o 
  -2   0  14       57.79       49.63      4.86 o 
  -1   0  14       70.32       67.67      6.64 o 
   0   0  14      510.20      461.90     14.76 o 
   1   0  14      224.39      251.48      8.33 o 
   2   0  14       18.12        9.04      3.06 o 
   3   0  14      458.42      485.37     20.72 o 
   4   0  14      309.83      347.59     18.02 o 
   5   0  14        3.49        1.70      1.92 o 
   6   0  14       80.86       79.73     10.45 o 
   7   0  14        2.44        4.59      1.78 o 
   8   0  14       18.05       18.95      5.58 o 
  -8   1  14       39.78       48.97      5.46 o 
  -7   1  14       17.28       19.48      2.24 o 
  -6   1  14       53.19       49.70      4.25 o 
  -5   1  14       16.59       12.82      1.69 o 
  -4   1  14      263.73      314.97      9.59 o 
  -3   1  14       24.39       25.42      2.23 o 
  -2   1  14      373.97      396.90      9.81 o 
  -1   1  14       67.68       56.92      3.90 o 
   0   1  14       34.39       22.60      1.72 o 
   1   1  14        6.31       10.82      1.58 o 
   2   1  14       61.57       52.08      4.61 o 
   3   1  14      147.26      140.77      5.43 o 
   4   1  14     1286.96     1351.92     73.08 o 
   5   1  14      124.32      138.60     10.08 o 
   6   1  14       42.41       42.67      4.13 o 
   7   1  14       11.88       16.70      2.11 o 
   8   1  14        0.38        1.89      2.00 o 
  -8   2  14       16.59       15.91      2.79 o 
  -7   2  14        0.80        2.20      1.42 o 
  -6   2  14      137.56      138.88      8.60 o 
  -5   2  14      133.85      134.91      6.69 o 
  -4   2  14       53.49       55.19      5.27 o 
  -3   2  14        0.01       -0.85      0.85 o 
  -2   2  14        0.72        0.65      1.27 o 
  -1   2  14        1.75        2.95      1.27 o 
   0   2  14      125.47      108.32      3.67 o 
   1   2  14       12.45       12.06      1.39 o 
   2   2  14       90.33       81.46      2.83 o 
   3   2  14       99.74       98.59      3.92 o 
   4   2  14        2.81        1.60      2.00 o 
   5   2  14        4.70        2.82      1.21 o 
   6   2  14        0.00        1.39      1.43 o 
   7   2  14        0.11       -0.63      0.94 o 
  -8   3  14        6.07        3.34      1.58 o 
  -7   3  14        0.96        1.82      1.56 o 
  -6   3  14        2.85        1.73      2.04 o 
  -5   3  14        9.55        7.20      1.58 o 
  -4   3  14      190.03      204.48      7.63 o 
  -3   3  14       93.81       89.84      4.48 o 
  -2   3  14      186.47      195.57      6.73 o 
  -1   3  14        3.32        2.58      1.80 o 
   0   3  14       34.14       32.00      3.35 o 
   1   3  14      203.68      224.26      7.37 o 
   2   3  14       45.60       45.10      4.52 o 
   3   3  14       18.56       15.79      1.87 o 
   4   3  14       19.38       18.44      2.47 o 
   5   3  14       45.81       39.70      3.40 o 
   6   3  14        0.49        1.52      1.33 o 
   7   3  14        0.75       -0.53      1.79 o 
  -7   4  14        0.30        0.83      2.20 o 
  -6   4  14       36.41       32.64      3.81 o 
  -5   4  14        0.68        1.76      1.12 o 
  -4   4  14       97.99       91.48      6.99 o 
  -3   4  14      301.70      357.79     14.40 o 
  -2   4  14       42.23       51.15      2.96 o 
  -1   4  14      129.81      141.29      7.99 o 
   0   4  14      138.80      148.16      6.16 o 
   1   4  14        6.73       11.17      1.73 o 
   2   4  14        5.60        6.03      1.27 o 
   3   4  14       12.71       12.50      2.02 o 
   4   4  14       46.46       45.78      3.98 o 
   5   4  14        2.39        2.89      1.47 o 
   6   4  14       34.58       36.08      4.50 o 
   7   4  14        0.01       -3.64      4.21 o 
  -7   5  14        2.70        5.07      3.13 o 
  -6   5  14        0.12        1.44      2.50 o 
  -5   5  14        5.73        8.07      1.39 o 
  -4   5  14       22.50       23.76      2.32 o 
  -3   5  14       11.47        6.77      1.56 o 
  -2   5  14       34.42       43.95      4.43 o 
  -1   5  14      113.57      106.87      5.60 o 
   0   5  14        0.02        0.44      1.25 o 
   1   5  14      232.87      248.71     19.61 o 
   2   5  14       75.31       89.17      5.76 o 
   3   5  14        9.98        6.91      1.27 o 
   4   5  14       21.42       22.75      2.60 o 
   5   5  14       12.04       15.55      2.18 o 
   6   5  14        0.95        1.90      2.59 o 
  -6   6  14       17.16       20.11      3.80 o 
  -5   6  14       43.86       46.94      9.67 o 
  -4   6  14        7.58        7.43      2.23 o 
  -3   6  14      231.85      251.78     19.58 o 
  -2   6  14       25.62       24.36      3.95 o 
  -1   6  14       70.29       70.92      6.77 o 
   0   6  14       21.48       21.32      2.11 o 
   1   6  14        0.05        3.16      2.12 o 
   2   6  14       12.42       10.87      1.90 o 
   3   6  14       32.05       31.27      3.78 o 
   4   6  14        3.39        1.49      2.00 o 
   5   6  14       10.10        9.84      2.57 o 
  -4   7  14        2.98        3.16      2.48 o 
  -3   7  14        0.21        0.03      1.49 o 
  -2   7  14       39.58       40.64      5.94 o 
  -1   7  14       20.97       17.22      2.93 o 
   0   7  14       12.69       11.47      2.33 o 
   1   7  14       21.39       20.57      3.30 o 
   2   7  14        0.21        2.24      2.62 o 
   3   7  14        2.19        1.90      1.32 o 
   4   7  14        4.28        3.56      3.12 o 
  -2   8  14        1.49       -0.15      1.88 o 
  -1   8  14        3.21        4.29      2.88 o 
   0   8  14        8.27       10.41      3.27 o 
   1   8  14        0.53        3.81      2.90 o 
  -8   1  15        8.76        7.21      1.70 o 
  -7   1  15       13.67       18.44      2.61 o 
  -6   1  15       12.49       10.05      1.71 o 
  -5   1  15       43.37       47.67      2.55 o 
  -4   1  15      218.22      209.05      7.87 o 
  -3   1  15       36.92       40.08      4.17 o 
  -2   1  15      100.09       95.57      3.31 o 
  -1   1  15       40.35       31.36      2.67 o 
   0   1  15       25.60       20.68      1.84 o 
   1   1  15       78.32       75.99      2.79 o 
   2   1  15        0.68        0.83      0.75 o 
   3   1  15      172.17      166.13      6.29 o 
   4   1  15       33.04       37.96      2.89 o 
   5   1  15       25.37       23.52      2.13 o 
   6   1  15       14.80       15.30      2.09 o 
   7   1  15        3.41        3.39      1.40 o 
  -8   2  15        3.52        2.94      1.86 o 
  -7   2  15        2.99        3.97      1.92 o 
  -6   2  15       62.91       74.42      6.46 o 
  -5   2  15       19.59       14.77      2.32 o 
  -4   2  15      222.83      238.82      8.79 o 
  -3   2  15       80.48       82.03      2.79 o 
  -2   2  15       95.81       82.51      2.75 o 
  -1   2  15       76.26       76.44      3.73 o 
   0   2  15      255.55      242.50      7.64 o 
   1   2  15        5.36        6.72      0.84 o 
   2   2  15       15.06       16.68      1.74 o 
   3   2  15       67.36       64.91      2.82 o 
   4   2  15      132.67      138.26      6.59 o 
   5   2  15        0.02        0.99      1.20 o 
   6   2  15       81.97       91.90     10.57 o 
   7   2  15        0.16        0.45      1.57 o 
  -8   3  15       12.08        9.68      2.76 o 
  -7   3  15        0.19        1.28      1.53 o 
  -6   3  15        0.08        0.59      1.13 o 
  -5   3  15        5.10        5.66      1.23 o 
  -4   3  15       96.65       92.12      4.61 o 
  -3   3  15      164.68      183.20      7.18 o 
  -2   3  15       39.77       37.55      3.94 o 
  -1   3  15       68.18       63.46      2.82 o 
   0   3  15       47.58       44.18      6.10 o 
   1   3  15       39.29       42.91      4.29 o 
   2   3  15        9.62        5.48      1.23 o 
   3   3  15       40.96       40.09      2.16 o 
   4   3  15       46.25       50.83      3.26 o 
   5   3  15        0.16        1.64      1.64 o 
   6   3  15       17.51       16.13      2.84 o 
   7   3  15       18.69       22.63      3.99 o 
  -7   4  15       11.91       10.88      1.93 o 
  -6   4  15       17.44       11.66      3.01 o 
  -5   4  15        5.07        7.23      1.46 o 
  -4   4  15       12.41       13.69      1.62 o 
  -3   4  15      454.77      534.62     28.34 o 
  -2   4  15      204.01      237.30      9.66 o 
  -1   4  15      170.44      178.38      7.26 o 
   0   4  15       25.78       29.09      4.12 o 
   1   4  15       22.13       16.96      2.33 o 
   2   4  15        6.69        6.28      1.82 o 
   3   4  15       35.47       38.44      3.82 o 
   4   4  15        4.56        4.80      1.49 o 
   5   4  15       12.19       12.49      2.91 o 
   6   4  15       10.98        6.92      1.76 o 
  -7   5  15        0.40       23.20     12.89 o 
  -6   5  15        0.12        0.39      1.23 o 
  -5   5  15       14.32       13.45      1.91 o 
  -4   5  15        0.70       -0.74      0.78 o 
  -3   5  15        0.10        1.22      2.04 o 
  -2   5  15       23.38       14.10      2.31 o 
  -1   5  15        2.29        1.72      1.44 o 
   0   5  15        0.55        0.31      2.41 o 
   1   5  15        0.70        2.24      2.03 o 
   2   5  15        0.55        0.13      0.81 o 
   3   5  15        0.30        0.05      0.96 o 
   4   5  15        0.23       -0.32      1.08 o 
   5   5  15        0.02        1.86      2.04 o 
   6   5  15        0.68        2.24      2.10 o 
  -6   6  15        4.36        4.11      2.62 o 
  -5   6  15        3.54        2.94      1.92 o 
  -4   6  15        2.28        1.14      1.15 o 
  -3   6  15        0.08        0.05      1.04 o 
  -2   6  15       36.80       30.32      2.73 o 
  -1   6  15       38.40       47.34      4.95 o 
   0   6  15       22.76       22.84      3.38 o 
   1   6  15        1.04        1.34      1.48 o 
   2   6  15        4.63        4.05      1.21 o 
   3   6  15        2.17        2.08      1.06 o 
   4   6  15        0.09        0.63      1.07 o 
   5   6  15        0.63        3.63      1.61 o 
  -4   7  15        0.03        0.76      1.92 o 
  -3   7  15        0.10        0.03      2.40 o 
  -2   7  15       14.72       14.40      2.44 o 
  -1   7  15       33.65       39.11      4.75 o 
   0   7  15        0.13        0.75      1.93 o 
   1   7  15       20.65       19.77      2.87 o 
   2   7  15        2.13        1.58      1.55 o 
   3   7  15        0.25        1.82      3.09 o 
  -1   8  15        6.34        4.00      4.03 o 
   0   8  15        3.85        3.39      2.39 o 
  -8   0  16       10.55        8.73      2.27 o 
  -7   0  16        2.38        2.15      3.27 o 
  -6   0  16        1.43        1.45      2.48 o 
  -5   0  16      190.54      157.22     10.77 o 
  -4   0  16      174.79      186.83     10.09 o 
  -3   0  16      149.04      143.46      7.28 o 
  -2   0  16        1.47        3.69      1.75 o 
  -1   0  16      424.23      427.14     18.80 o 
   0   0  16       40.60       36.91      4.61 o 
   1   0  16       43.96       42.82      5.27 o 
   2   0  16       99.78       99.51      4.82 o 
   3   0  16       33.77       34.11      4.74 o 
   4   0  16       35.70       33.54      3.31 o 
   5   0  16        6.39       10.99      2.37 o 
   6   0  16       92.63      102.59     16.94 o 
   7   0  16        0.00        4.64      2.33 o 
  -8   1  16       12.47        7.86      2.36 o 
  -7   1  16        9.49       13.78      2.07 o 
  -6   1  16       85.54      104.10      8.86 o 
  -5   1  16       18.68       25.01      2.78 o 
  -4   1  16       10.55        6.83      1.09 o 
  -3   1  16      407.10      443.99     13.62 o 
  -2   1  16       57.70       63.75      4.00 o 
  -1   1  16      221.47      227.27      7.28 o 
   0   1  16       94.45      108.14      4.03 o 
   1   1  16      582.65      625.43     18.83 o 
   2   1  16        7.31        3.59      1.37 o 
   3   1  16      105.42      102.22      4.14 o 
   4   1  16      111.70      103.66      5.00 o 
   5   1  16      212.73      221.71     19.45 o 
   6   1  16       25.48       25.02      3.55 o 
   7   1  16        5.36        5.39      1.79 o 
  -8   2  16        5.30        7.94      1.73 o 
  -7   2  16        1.46       -0.90      1.18 o 
  -6   2  16        0.01        2.59      1.44 o 
  -5   2  16        0.59        2.70      1.47 o 
  -4   2  16       99.31      110.19      4.32 o 
  -3   2  16      575.08      643.55     23.52 o 
  -2   2  16        7.98        6.66      1.66 o 
  -1   2  16      188.55      204.69      7.00 o 
   0   2  16        2.51        1.77      0.96 o 
   1   2  16        6.73        5.84      0.88 o 
   2   2  16       34.16       38.48      3.69 o 
   3   2  16        1.31        0.35      0.78 o 
   4   2  16       13.00       11.92      1.81 o 
   5   2  16        2.60        1.91      1.80 o 
   6   2  16        2.90        3.20      2.11 o 
   7   2  16        0.16        3.17      2.03 o 
  -8   3  16        9.46        5.48      3.20 o 
  -7   3  16        0.00        1.51      1.64 o 
  -6   3  16        3.50        3.37      1.32 o 
  -5   3  16        0.08        1.46      0.93 o 
  -4   3  16      112.73      116.19      8.44 o 
  -3   3  16       24.87       23.55      3.25 o 
  -2   3  16      216.09      223.58      9.08 o 
  -1   3  16        4.69        4.73      1.53 o 
   0   3  16       23.68       26.33      2.90 o 
   1   3  16       82.10       73.00      6.65 o 
   2   3  16       24.89       23.22      2.81 o 
   3   3  16       13.87       10.85      1.92 o 
   4   3  16      112.94      123.22     10.43 o 
   5   3  16        1.78        3.00      1.75 o 
   6   3  16        4.42        4.05      2.28 o 
   7   3  16        1.58        3.16      3.69 o 
  -7   4  16        4.18        3.67      1.57 o 
  -6   4  16       41.91       34.92      4.66 o 
  -5   4  16        8.91        5.25      1.59 o 
  -4   4  16       71.93       76.35      5.27 o 
  -3   4  16       95.14      102.71      8.07 o 
  -2   4  16      110.45      102.22      5.36 o 
  -1   4  16        3.83        3.69      2.36 o 
   0   4  16       77.49       82.42      4.39 o 
   1   4  16        0.07        0.25      1.33 o 
   2   4  16       63.07       65.67      5.18 o 
   3   4  16       25.13       25.69      2.01 o 
   4   4  16        0.02       -1.46      1.60 o 
   5   4  16        7.41        5.00      1.82 o 
   6   4  16        2.63        3.15      2.96 o 
  -6   5  16        0.75        2.98      1.47 o 
  -5   5  16       11.46        8.15      1.80 o 
  -4   5  16        6.27        4.27      1.88 o 
  -3   5  16       19.87       19.99      2.04 o 
  -2   5  16        4.33        4.80      1.52 o 
  -1   5  16        0.50       -0.73      1.08 o 
   0   5  16        0.01        0.27      0.99 o 
   1   5  16        7.56        8.80      1.73 o 
   2   5  16        0.01        0.58      0.71 o 
   3   5  16       22.13       26.37      2.15 o 
   4   5  16       21.70       23.83      3.29 o 
   5   5  16        0.40        1.90      1.86 o 
  -5   6  16        1.25        1.14      1.74 o 
  -4   6  16       28.94       33.63      4.11 o 
  -3   6  16        8.65        7.76      1.87 o 
  -2   6  16        7.81       10.25      2.13 o 
  -1   6  16       27.39       29.74      3.75 o 
   0   6  16       23.30       22.56      2.65 o 
   1   6  16        0.15       -0.35      1.42 o 
   2   6  16       21.03       20.84      2.78 o 
   3   6  16       14.25       11.69      2.41 o 
   4   6  16        3.47        4.92      2.50 o 
  -4   7  16        0.03        0.87      1.58 o 
  -3   7  16        0.12        0.29      1.50 o 
  -2   7  16        0.79        0.05      1.31 o 
  -1   7  16        2.36        1.19      0.95 o 
   0   7  16        5.43        5.79      1.95 o 
   1   7  16       12.05       13.13      2.40 o 
   2   7  16        0.00       -1.49      1.55 o 
   3   7  16        0.37       -0.57      1.55 o 
  -8   1  17        4.52        3.78      1.66 o 
  -7   1  17        0.32       -1.31      1.31 o 
  -6   1  17        3.55        3.43      1.62 o 
  -5   1  17       48.85       55.65      4.45 o 
  -4   1  17      125.82      119.07      4.63 o 
  -3   1  17       84.08       92.21      4.44 o 
  -2   1  17      399.67      393.17     12.21 o 
  -1   1  17        0.05        0.40      1.16 o 
   0   1  17       57.53       63.63      3.02 o 
   1   1  17       62.02       68.41      2.94 o 
   2   1  17        0.11        1.90      0.78 o 
   3   1  17       73.23       75.25      3.74 o 
   4   1  17        5.48        5.18      1.82 o 
   5   1  17       55.57       55.22      5.16 o 
   6   1  17       15.95       16.86      2.65 o 
   7   1  17        0.92        1.81      1.73 o 
  -8   2  17        0.76        1.30      1.59 o 
  -7   2  17        8.10        5.13      2.35 o 
  -6   2  17       20.79       17.81      2.04 o 
  -5   2  17       71.98       69.24      4.37 o 
  -4   2  17      181.28      193.74      9.12 o 
  -3   2  17      148.06      138.47      5.32 o 
  -2   2  17      542.87      622.80     23.69 o 
  -1   2  17       42.51       39.64      4.20 o 
   0   2  17       47.86       41.48      3.93 o 
   1   2  17        8.13        8.63      1.70 o 
   2   2  17      314.58      351.80     13.00 o 
   3   2  17       43.13       44.90      2.88 o 
   4   2  17       24.82       27.16      2.31 o 
   5   2  17       62.08       68.79      4.49 o 
   6   2  17       15.72        8.52      2.56 o 
   7   2  17        3.13        6.94      1.67 o 
  -7   3  17        0.03        1.97      2.01 o 
  -6   3  17       31.46       31.47      3.67 o 
  -5   3  17       22.15       20.49      2.53 o 
  -4   3  17        5.98        6.76      1.46 o 
  -3   3  17       43.03       44.04      2.72 o 
  -2   3  17      170.80      170.45      7.14 o 
  -1   3  17       12.71        9.29      2.06 o 
   0   3  17       59.45       70.06      3.05 o 
   1   3  17      134.81      134.66      5.70 o 
   2   3  17        0.44        0.99      1.38 o 
   3   3  17       34.22       38.61      2.57 o 
   4   3  17        2.00        0.31      1.22 o 
   5   3  17       15.71       17.50      2.30 o 
   6   3  17       12.57       11.83      2.13 o 
  -7   4  17       27.92       25.27      3.66 o 
  -6   4  17       18.67       23.64      2.71 o 
  -5   4  17       25.70       26.12      2.05 o 
  -4   4  17       21.96       18.91      1.85 o 
  -3   4  17        1.74        1.49      1.06 o 
  -2   4  17       77.18       80.44      6.49 o 
  -1   4  17      186.77      187.95      9.61 o 
   0   4  17       63.37       76.46      4.10 o 
   1   4  17        7.40        6.88      1.63 o 
   2   4  17       86.26       90.69      5.87 o 
   3   4  17        4.51        3.22      1.43 o 
   4   4  17       35.91       31.22      3.61 o 
   5   4  17       30.48       26.96      3.79 o 
   6   4  17        0.46       -1.13      1.52 o 
  -6   5  17        1.85        1.09      2.13 o 
  -5   5  17        0.02        1.91      1.81 o 
  -4   5  17        0.57        2.16      1.88 o 
  -3   5  17       14.05       11.62      2.16 o 
  -2   5  17        0.02       -0.48      1.63 o 
  -1   5  17        0.48       -1.39      1.39 o 
   0   5  17        2.47        0.90      1.66 o 
   1   5  17       14.21       13.55      2.11 o 
   2   5  17        9.34        2.69      2.35 o 
   3   5  17        1.59        0.40      0.92 o 
   4   5  17        1.85        2.11      1.92 o 
   5   5  17        0.94        1.31      1.64 o 
  -5   6  17        0.10        1.07      2.10 o 
  -4   6  17       10.16        7.53      1.95 o 
  -3   6  17        3.03        1.80      2.29 o 
  -2   6  17        0.22        1.33      1.65 o 
  -1   6  17        4.42        3.55      1.53 o 
   0   6  17        0.65       -0.03      1.39 o 
   1   6  17       25.73       25.09      3.32 o 
   2   6  17        8.53        8.30      1.66 o 
   3   6  17        1.90        1.93      2.00 o 
   4   6  17        0.20        1.03      1.39 o 
  -3   7  17        1.24        4.79      1.65 o 
  -2   7  17        0.21        4.56      3.57 o 
  -1   7  17        0.09       -0.02      1.68 o 
   0   7  17       14.78       12.23      2.63 o 
   1   7  17        6.46        6.12      2.02 o 
   2   7  17        4.56        5.20      3.15 o 
  -8   0  18        0.06        5.67      5.71 o 
  -7   0  18       19.47       26.33      4.35 o 
  -6   0  18       48.20       34.23      7.16 o 
  -5   0  18        1.18        4.81      1.72 o 
  -4   0  18       84.36       94.75      6.65 o 
  -3   0  18      425.61      441.15     24.90 o 
  -2   0  18     1358.70     1531.38     79.46 o 
  -1   0  18       12.26       13.24      3.26 o 
   0   0  18        0.03       -0.99      0.99 o 
   1   0  18        8.37       10.08      2.56 o 
   2   0  18      135.94      124.95      7.23 o 
   3   0  18      102.57       95.80      6.60 o 
   4   0  18       23.57       21.75      2.58 o 
   5   0  18      243.15      259.72     32.29 o 
   6   0  18       18.18       15.10      4.60 o 
   7   0  18       20.70       28.70      6.49 o 
  -8   1  18       13.68        9.67      2.99 o 
  -7   1  18        3.31        5.01      1.54 o 
  -6   1  18       29.33       34.02      2.80 o 
  -5   1  18       44.25       40.85      2.75 o 
  -4   1  18       25.48       26.31      2.77 o 
  -3   1  18      295.36      322.79     12.97 o 
  -2   1  18      604.82      640.54     23.55 o 
  -1   1  18       25.96       26.39      2.79 o 
   0   1  18      184.44      202.12      7.70 o 
   1   1  18       73.61       73.87      6.03 o 
   2   1  18       65.01       70.03      2.90 o 
   3   1  18       68.24       69.48      3.61 o 
   4   1  18      108.41      111.42      6.96 o 
   5   1  18       22.77       20.07      2.28 o 
   6   1  18        2.09        2.19      1.48 o 
   7   1  18        0.29        6.37      3.05 o 
  -7   2  18        3.79        2.77      1.73 o 
  -6   2  18       12.98       12.89      2.01 o 
  -5   2  18       41.46       36.29      3.37 o 
  -4   2  18       28.47       32.73      3.60 o 
  -3   2  18        0.03       -0.65      0.90 o 
  -2   2  18      674.64      759.96     28.50 o 
  -1   2  18       93.03       94.31      5.54 o 
   0   2  18        7.71        7.68      1.46 o 
   1   2  18        6.77        6.30      1.81 o 
   2   2  18        1.71        3.45      1.66 o 
   3   2  18       38.02       37.29      4.30 o 
   4   2  18       18.16       16.63      1.87 o 
   5   2  18       65.90       61.87      7.14 o 
   6   2  18        4.08        6.26      2.46 o 
  -7   3  18        0.27        2.05      2.45 o 
  -6   3  18       11.34       14.85      2.51 o 
  -5   3  18        6.05        4.96      1.61 o 
  -4   3  18       12.50       11.20      1.76 o 
  -3   3  18       14.72        8.31      1.80 o 
  -2   3  18      105.28      104.63      5.49 o 
  -1   3  18        4.12        4.09      1.62 o 
   0   3  18       72.23       60.04      4.43 o 
   1   3  18       13.92        6.30      2.59 o 
   2   3  18        7.57        5.08      1.91 o 
   3   3  18        1.15        2.28      1.42 o 
   4   3  18        5.38        4.90      2.03 o 
   5   3  18       58.50       68.07      8.53 o 
   6   3  18       12.23        6.62      1.86 o 
  -7   4  18        1.29       -0.94      3.50 o 
  -6   4  18        0.93        2.58      1.04 o 
  -5   4  18       14.15       16.05      2.31 o 
  -4   4  18       40.39       46.97      5.04 o 
  -3   4  18        4.12        3.46      1.97 o 
  -2   4  18        0.10        0.32      1.57 o 
  -1   4  18       21.51       28.17      3.88 o 
   0   4  18        3.83        2.50      1.41 o 
   1   4  18       71.87       73.22      5.07 o 
   2   4  18      110.76      115.67     10.10 o 
   3   4  18        1.50        2.05      1.19 o 
   4   4  18       17.11       17.95      2.76 o 
   5   4  18       14.01       14.08      2.70 o 
  -6   5  18        3.60        3.63      1.69 o 
  -5   5  18       11.32       10.37      2.10 o 
  -4   5  18        5.68        3.58      1.52 o 
  -3   5  18       36.63       41.63      3.16 o 
  -2   5  18       69.75       70.94      7.44 o 
  -1   5  18        3.79        5.56      1.95 o 
   0   5  18       54.02       60.68      6.19 o 
   1   5  18       30.97       30.51      4.18 o 
   2   5  18        2.77        2.91      1.45 o 
   3   5  18       20.27       21.95      3.36 o 
   4   5  18        5.92        5.91      2.32 o 
   5   5  18        6.67        4.82      2.55 o 
  -5   6  18        4.00        3.60      2.74 o 
  -4   6  18       15.39       10.66      2.67 o 
  -3   6  18       13.34       10.98      2.14 o 
  -2   6  18        6.40        4.69      1.54 o 
  -1   6  18       54.08       58.37      8.11 o 
   0   6  18        2.38        2.78      1.57 o 
   1   6  18       21.82       16.31      2.46 o 
   2   6  18       27.66       24.95      4.59 o 
   3   6  18        1.42        1.49      1.76 o 
  -3   7  18        3.21        0.87      1.59 o 
  -2   7  18        2.23        2.50      1.58 o 
  -1   7  18        0.77        2.51      3.16 o 
   0   7  18       10.95       10.39      1.95 o 
   1   7  18       16.51       16.83      3.04 o 
  -7   1  19        1.15        2.16      2.12 o 
  -6   1  19        4.97        5.52      1.95 o 
  -5   1  19        7.90       10.67      3.62 o 
  -4   1  19       54.84       54.60      4.64 o 
  -3   1  19       71.70       79.05      3.80 o 
  -2   1  19      465.53      501.19     18.16 o 
  -1   1  19        1.91        2.72      1.03 o 
   0   1  19      224.61      223.68      8.38 o 
   1   1  19        9.66        5.89      2.60 o 
   2   1  19        4.15        2.52      1.94 o 
   3   1  19       13.15       12.73      1.95 o 
   4   1  19       22.06       29.74      4.10 o 
   5   1  19        1.18        2.06      1.58 o 
   6   1  19        4.20        4.55      1.58 o 
  -7   2  19        7.66        8.70      2.98 o 
  -6   2  19        3.69        6.22      1.64 o 
  -5   2  19        0.03       -0.02      1.39 o 
  -4   2  19       24.42       24.79      2.12 o 
  -3   2  19       11.21       10.02      1.81 o 
  -2   2  19       16.77       13.63      2.03 o 
  -1   2  19        2.84        2.27      1.00 o 
   0   2  19        3.73        3.79      1.40 o 
   1   2  19       55.24       58.18      3.21 o 
   2   2  19       60.55       62.84      4.93 o 
   3   2  19        1.46        0.80      1.16 o 
   4   2  19       22.48       20.44      3.10 o 
   5   2  19       37.99       31.98      4.20 o 
   6   2  19        9.15        5.69      1.56 o 
  -7   3  19        2.54        3.18      2.14 o 
  -6   3  19        9.59        9.79      1.75 o 
  -5   3  19       20.74       28.01      3.35 o 
  -4   3  19        3.42       -0.58      1.20 o 
  -3   3  19       81.82       78.89      5.38 o 
  -2   3  19      168.91      178.58     14.28 o 
  -1   3  19        0.02       -0.07      1.04 o 
   0   3  19      176.40      201.28     15.91 o 
   1   3  19       18.20       16.23      2.56 o 
   2   3  19       22.31       31.05      2.52 o 
   3   3  19       31.28       30.93      3.69 o 
   4   3  19       48.53       59.69      7.34 o 
   5   3  19        6.10        4.36      1.82 o 
   6   3  19        3.86        6.79      1.61 o 
  -6   4  19        6.83        4.70      1.88 o 
  -5   4  19        2.82        2.21      2.00 o 
  -4   4  19       13.15       16.63      2.82 o 
  -3   4  19        2.66        3.35      1.54 o 
  -2   4  19        0.70       -1.51      1.80 o 
  -1   4  19       28.41       26.78      2.09 o 
   0   4  19        3.65        5.56      1.67 o 
   1   4  19       72.57       66.08      6.06 o 
   2   4  19       23.15       25.39      3.65 o 
   3   4  19        0.47        1.77      2.11 o 
   4   4  19       13.03       18.72      2.44 o 
   5   4  19       11.49        8.06      2.38 o 
  -5   5  19        0.01        1.11      1.55 o 
  -4   5  19        1.85        2.36      2.84 o 
  -3   5  19        3.03        5.34      1.46 o 
  -2   5  19        0.76        2.00      1.39 o 
  -1   5  19        4.30        2.10      1.30 o 
   0   5  19        4.23        3.93      1.42 o 
   1   5  19        1.66        0.13      2.94 o 
   2   5  19        9.16        5.65      3.25 o 
   3   5  19        9.03        8.00      2.87 o 
   4   5  19       17.58       11.26      3.08 o 
  -4   6  19        4.26        2.86      1.42 o 
  -3   6  19        0.34       -0.84      1.67 o 
  -2   6  19        3.33        2.85      1.31 o 
  -1   6  19        8.34        5.88      2.81 o 
   0   6  19        5.53        8.83      2.88 o 
   1   6  19        0.31       -0.31      1.81 o 
   2   6  19       12.94       12.80      2.84 o 
   3   6  19        0.61        2.75      2.04 o 
  -2   7  19        3.30        0.56      2.57 o 
  -1   7  19        0.25       -0.27      1.88 o 
   0   7  19        4.52        7.40      1.99 o 
  -7   0  20       20.03       26.77      5.79 o 
  -6   0  20        5.58        4.20      3.30 o 
  -5   0  20       67.72       81.51     10.57 o 
  -4   0  20        5.04        6.91      1.85 o 
  -3   0  20        2.61        3.77      2.30 o 
  -2   0  20      511.33      557.53     36.20 o 
  -1   0  20      168.81      164.20     10.28 o 
   0   0  20        0.60        2.29      3.04 o 
   1   0  20       86.03       84.59      7.06 o 
   2   0  20       60.80       62.45      7.30 o 
   3   0  20       25.32       25.66      4.57 o 
   4   0  20       38.47       38.59      5.84 o 
   5   0  20        2.23        6.73      3.03 o 
   6   0  20        0.04        0.08      2.04 o 
  -7   1  20        0.33        2.27      2.77 o 
  -6   1  20        7.72        9.65      1.71 o 
  -5   1  20       36.34       48.82      4.80 o 
  -4   1  20       13.39       14.73      2.59 o 
  -3   1  20       26.89       22.10      2.93 o 
  -2   1  20       28.28       37.45      2.77 o 
  -1   1  20        3.98        3.95      0.98 o 
   0   1  20      241.56      251.90     11.78 o 
   1   1  20       29.24       25.01      3.00 o 
   2   1  20       10.17        7.62      1.75 o 
   3   1  20       23.68       27.62      2.54 o 
   4   1  20        1.26       -1.40      1.49 o 
   5   1  20       32.73       34.82      3.99 o 
   6   1  20       11.40       11.12      2.21 o 
  -7   2  20       10.36        9.55      2.25 o 
  -6   2  20       16.22       13.78      2.44 o 
  -5   2  20       16.79       16.20      2.18 o 
  -4   2  20        0.93        2.47      1.65 o 
  -3   2  20       95.89       99.22      6.45 o 
  -2   2  20      251.00      265.69     19.93 o 
  -1   2  20       16.28       15.50      2.36 o 
   0   2  20        0.06        0.72      0.82 o 
   1   2  20      102.65       97.29      7.11 o 
   2   2  20       15.72       15.37      1.61 o 
   3   2  20        3.00        0.83      1.03 o 
   4   2  20        8.31        9.33      1.71 o 
   5   2  20        1.83        2.30      1.47 o 
   6   2  20        3.49        4.45      1.78 o 
  -6   3  20        6.94        2.85      1.62 o 
  -5   3  20        0.52        1.04      1.02 o 
  -4   3  20        0.34       -0.16      1.80 o 
  -3   3  20        9.62        9.39      1.61 o 
  -2   3  20       72.06       80.72      5.57 o 
  -1   3  20        0.45        2.22      1.59 o 
   0   3  20       19.47       16.58      2.72 o 
   1   3  20        0.58        3.33      1.78 o 
   2   3  20        8.83        6.50      1.92 o 
   3   3  20        0.04       -0.87      1.58 o 
   4   3  20        0.60        1.51      1.21 o 
   5   3  20        4.47        3.79      1.48 o 
  -6   4  20       11.72       12.93      3.40 o 
  -5   4  20        1.12        1.64      3.47 o 
  -4   4  20        6.83        6.59      3.49 o 
  -3   4  20        9.22        7.56      1.93 o 
  -2   4  20       73.21       87.27      8.83 o 
  -1   4  20        0.17        2.54      1.49 o 
   0   4  20        0.96        2.19      1.99 o 
   1   4  20        0.49       -0.25      2.69 o 
   2   4  20        2.28        2.32      1.88 o 
   3   4  20        0.32        0.53      0.95 o 
   4   4  20        7.12        2.45      1.25 o 
   5   4  20        6.54        6.55      3.15 o 
  -5   5  20        0.05        1.26      2.26 o 
  -4   5  20        1.83        2.24      1.43 o 
  -3   5  20       18.70       10.30      3.68 o 
  -2   5  20       24.21       27.81      3.85 o 
  -1   5  20        9.84        7.63      3.17 o 
   0   5  20       22.95       19.14      4.61 o 
   1   5  20        0.84        1.45      1.53 o 
   2   5  20       13.46       18.26      3.30 o 
   3   5  20        2.05        3.35      1.48 o 
   4   5  20        0.29        1.24      2.44 o 
  -4   6  20        6.14        7.10      2.54 o 
  -3   6  20        2.46        0.97      1.98 o 
  -2   6  20        8.50        9.13      2.13 o 
  -1   6  20       13.87       13.04      2.51 o 
   0   6  20        0.02        0.62      1.48 o 
   1   6  20        2.61        6.39      2.32 o 
   2   6  20        1.94        8.20      1.88 o 
  -7   1  21        0.16        0.13      1.77 o 
  -6   1  21       13.19       13.75      2.09 o 
  -5   1  21        1.65        1.68      2.28 o 
  -4   1  21       12.80        9.39      1.63 o 
  -3   1  21        8.59       12.72      1.83 o 
  -2   1  21       43.63       46.53      4.26 o 
  -1   1  21       40.18       42.97      3.81 o 
   0   1  21      155.91      146.46     10.64 o 
   1   1  21        0.02       -0.38      1.51 o 
   2   1  21       29.31       28.13      2.48 o 
   3   1  21        4.98        5.26      1.46 o 
   4   1  21        2.43        4.38      2.76 o 
   5   1  21       12.64       10.79      2.65 o 
   6   1  21        2.13       -2.14      4.38 o 
  -7   2  21        7.70       10.90      2.14 o 
  -6   2  21        0.49        1.59      1.56 o 
  -5   2  21       26.93       33.88      4.12 o 
  -4   2  21       15.21       11.84      2.50 o 
  -3   2  21        9.68        7.74      1.37 o 
  -2   2  21        2.48        0.13      1.57 o 
  -1   2  21       21.93       19.75      2.69 o 
   0   2  21        5.90        5.60      1.44 o 
   1   2  21        0.32       -0.80      1.11 o 
   2   2  21        5.89        4.69      1.29 o 
   3   2  21        8.82        5.03      1.59 o 
   4   2  21       31.04       33.87      4.54 o 
   5   2  21        0.48        0.83      1.74 o 
  -6   3  21       16.15       11.89      2.50 o 
  -5   3  21        0.77        1.78      1.66 o 
  -4   3  21       56.58       59.91      7.65 o 
  -3   3  21       29.40       35.84      4.30 o 
  -2   3  21        3.00        3.59      1.58 o 
  -1   3  21       57.52       67.62      6.21 o 
   0   3  21       37.37       36.98      3.74 o 
   1   3  21        0.05       -0.73      1.17 o 
   2   3  21       18.94        9.60      3.80 o 
   3   3  21        8.15        6.12      1.46 o 
   4   3  21       18.14       19.09      2.49 o 
   5   3  21       25.35       19.26      3.98 o 
  -5   4  21       18.60       18.11      3.32 o 
  -4   4  21       27.78       27.62      3.45 o 
  -3   4  21        0.25        1.90      1.49 o 
  -2   4  21        0.95        1.69      1.50 o 
  -1   4  21        6.84        7.59      2.57 o 
   0   4  21        3.36        2.38      1.26 o 
   1   4  21        1.99        4.91      1.53 o 
   2   4  21       16.36       14.79      2.43 o 
   3   4  21        0.08        2.69      2.02 o 
   4   4  21        7.59        7.00      2.53 o 
  -5   5  21        1.14        9.21      6.38 o 
  -4   5  21        0.30        0.20      1.67 o 
  -3   5  21        1.17        0.13      1.68 o 
  -2   5  21        1.79        0.59      1.58 o 
  -1   5  21        0.05        0.37      2.03 o 
   0   5  21        0.98       -0.10      2.74 o 
   1   5  21        0.39        1.30      1.68 o 
   2   5  21        0.00       -1.60      1.60 o 
   3   5  21        0.25       -0.07      1.60 o 
  -3   6  21        3.29        3.00      2.29 o 
  -2   6  21        4.01        3.54      2.19 o 
  -1   6  21        0.40        3.28      2.28 o 
   0   6  21        0.65        3.42      2.46 o 
   1   6  21        6.45        5.27      2.26 o 
   2   6  21        1.51       -3.41      3.41 o 
  -7   0  22        1.58       -1.78      2.16 o 
  -6   0  22        3.98        7.17      2.13 o 
  -5   0  22       11.28        8.16      5.58 o 
  -4   0  22       16.42        9.85      4.58 o 
  -3   0  22       34.38       41.50      5.79 o 
  -2   0  22      438.07      455.76     63.98 o 
  -1   0  22       37.39       37.03      5.85 o 
   0   0  22        7.87        5.59      2.27 o 
   1   0  22       12.61        6.04      1.88 o 
   2   0  22        0.82       -0.94      1.36 o 
   3   0  22       10.03        4.36      3.52 o 
   4   0  22       19.28       13.70      5.95 o 
   5   0  22        3.10        0.00      2.97 o 
  -6   1  22        5.84        5.06      2.17 o 
  -5   1  22        6.45        5.13      1.61 o 
  -4   1  22       50.76       52.45      4.92 o 
  -3   1  22      126.21      137.71     11.61 o 
  -2   1  22        2.36        2.86      1.10 o 
  -1   1  22      214.37      239.14     14.41 o 
   0   1  22       14.93       10.51      2.79 o 
   1   1  22        8.92       12.55      1.82 o 
   2   1  22       38.48       44.34      3.96 o 
   3   1  22       21.67       30.40      3.19 o 
   4   1  22        2.43        3.97      1.43 o 
   5   1  22        9.80       15.32      2.47 o 
  -6   2  22        2.29        4.55      1.39 o 
  -5   2  22        1.57        5.48      1.92 o 
  -4   2  22        3.22        3.11      1.06 o 
  -3   2  22        0.11        1.10      1.57 o 
  -2   2  22      118.99      125.89     10.85 o 
  -1   2  22      185.41      195.43     17.74 o 
   0   2  22        0.14        1.95      1.85 o 
   1   2  22        3.57        4.64      1.90 o 
   2   2  22        3.59        4.27      1.44 o 
   3   2  22        1.26        2.85      1.41 o 
   4   2  22        0.00       -0.68      1.31 o 
   5   2  22        3.68        2.74      1.91 o 
  -6   3  22        0.00        2.17      1.48 o 
  -5   3  22        0.63        0.09      1.48 o 
  -4   3  22        1.89        0.03      1.60 o 
  -3   3  22        0.02        1.35      1.70 o 
  -2   3  22        0.70        2.72      1.62 o 
  -1   3  22        2.32        4.32      1.57 o 
   0   3  22       72.33       71.45      7.04 o 
   1   3  22        1.40        2.46      1.47 o 
   2   3  22       11.91        8.38      2.87 o 
   3   3  22        0.84        1.75      1.12 o 
   4   3  22        0.96        0.06      1.41 o 
  -5   4  22       14.35       17.22      3.04 o 
  -4   4  22        9.32        6.80      2.26 o 
  -3   4  22        4.19        5.59      3.45 o 
  -2   4  22        0.51       -0.24      1.51 o 
  -1   4  22       15.78       21.46      3.09 o 
   0   4  22        1.67        1.07      1.82 o 
   1   4  22       15.80       15.92      2.62 o 
   2   4  22       17.80       18.60      2.69 o 
   3   4  22        8.40       11.37      2.32 o 
   4   4  22       33.52       42.05      7.06 o 
  -4   5  22       21.18       19.37      3.71 o 
  -3   5  22        4.57        9.39      2.27 o 
  -2   5  22        6.33        6.58      1.74 o 
  -1   5  22       38.64       44.97      5.65 o 
   0   5  22       24.20       29.77      5.33 o 
   1   5  22        4.83        7.97      2.29 o 
   2   5  22       12.31       12.30      3.00 o 
   3   5  22        0.24        2.62      1.76 o 
  -2   6  22        5.71        5.69      2.51 o 
  -1   6  22        4.87        0.30      2.13 o 
   0   6  22        0.22       -0.66      2.13 o 
  -6   1  23        7.33        6.55      1.73 o 
  -5   1  23        0.11        0.96      1.46 o 
  -4   1  23       10.31        5.62      1.09 o 
  -3   1  23        1.74        1.77      1.13 o 
  -2   1  23        2.73       -0.53      1.38 o 
  -1   1  23       30.93       24.68      3.87 o 
   0   1  23       86.21       92.99      7.75 o 
   1   1  23        5.00        4.96      1.24 o 
   2   1  23       59.06       59.58      4.07 o 
   3   1  23        3.74        0.66      1.59 o 
   4   1  23        0.42        1.94      1.71 o 
   5   1  23        0.35        0.56      1.67 o 
  -6   2  23       28.90       39.95      6.91 o 
  -5   2  23       12.70       16.88      3.29 o 
  -4   2  23        4.13        3.45      2.45 o 
  -3   2  23       12.03       10.28      1.72 o 
  -2   2  23      104.16      126.83     12.79 o 
  -1   2  23       12.67        7.38      2.19 o 
   0   2  23        4.38        2.04      1.51 o 
   1   2  23       13.47       13.11      2.37 o 
   2   2  23        6.26        4.78      1.69 o 
   3   2  23        7.99       11.38      2.14 o 
   4   2  23       24.65       28.20      4.20 o 
  -5   3  23        3.74        9.03      2.07 o 
  -4   3  23        9.48        7.22      2.70 o 
  -3   3  23       27.96       25.87      3.89 o 
  -2   3  23        1.93        2.12      1.59 o 
  -1   3  23       92.01      110.95      7.89 o 
   0   3  23       22.14       20.62      2.71 o 
   1   3  23       21.48       19.57      3.96 o 
   2   3  23       36.76       39.32      5.16 o 
   3   3  23        1.57        0.08      1.38 o 
   4   3  23        0.82        1.13      1.51 o 
  -5   4  23        0.03        5.04      3.18 o 
  -4   4  23        2.06        3.79      2.26 o 
  -3   4  23        7.62        4.68      2.39 o 
  -2   4  23       89.59      110.19     16.66 o 
  -1   4  23       24.87       22.91      3.63 o 
   0   4  23        3.24        2.90      2.24 o 
   1   4  23       26.71       21.66      3.16 o 
   2   4  23        7.91        6.21      2.11 o 
   3   4  23        4.32        1.87      1.77 o 
  -3   5  23        0.89        3.70      1.77 o 
  -2   5  23        0.00       -1.38      2.16 o 
  -1   5  23        0.12       -1.86      1.86 o 
   0   5  23        1.32        1.67      2.13 o 
   1   5  23        0.86        1.94      1.69 o 
   2   5  23        0.69       -1.52      1.90 o 
  -6   0  24       79.37      108.66     23.37 o 
  -5   0  24       19.06       28.69      7.67 o 
  -4   0  24        0.91       -0.03      2.20 o 
  -3   0  24       12.54       22.45      4.52 o 
  -2   0  24        0.42       -0.46      2.49 o 
  -1   0  24       38.63       49.70      6.88 o 
   0   0  24       10.12       10.94      2.92 o 
   1   0  24       36.60       36.77      4.34 o 
   2   0  24       28.57       23.13      4.49 o 
   3   0  24        3.75        5.08      2.20 o 
   4   0  24       22.10       14.25      3.89 o 
  -6   1  24        0.08        0.11      1.12 o 
  -5   1  24        1.75        0.52      2.06 o 
  -4   1  24        0.08       -0.76      0.99 o 
  -3   1  24        1.77        1.79      1.65 o 
  -2   1  24        1.58        1.26      1.13 o 
  -1   1  24        7.90        7.53      1.52 o 
   0   1  24       23.72       30.09      4.08 o 
   1   1  24        5.94       10.87      2.07 o 
   2   1  24       39.17       37.80      4.87 o 
   3   1  24        0.63        0.18      1.57 o 
   4   1  24        0.16        0.89      1.26 o 
  -5   2  24       20.32       27.37      4.28 o 
  -4   2  24        0.00        0.13      1.70 o 
  -3   2  24        9.84        6.80      1.99 o 
  -2   2  24       19.65       15.06      2.36 o 
  -1   2  24       11.89       10.08      2.26 o 
   0   2  24        0.68        2.80      1.57 o 
   1   2  24       67.19       60.20      6.93 o 
   2   2  24       19.40       15.86      2.63 o 
   3   2  24        5.88        4.06      2.40 o 
   4   2  24       12.52       16.10      2.57 o 
  -5   3  24       10.97       12.05      2.28 o 
  -4   3  24        0.97        3.10      1.99 o 
  -3   3  24        0.49        0.32      2.30 o 
  -2   3  24        0.56       -1.80      1.80 o 
  -1   3  24        5.34        6.38      1.75 o 
   0   3  24        2.37       -1.39      2.24 o 
   1   3  24        2.91        1.85      1.52 o 
   2   3  24        4.01        2.59      2.48 o 
   3   3  24        1.28        0.63      1.57 o 
  -4   4  24        1.30       -0.18      1.86 o 
  -3   4  24        0.95       -0.09      2.04 o 
  -2   4  24       19.78       17.72      3.75 o 
  -1   4  24       24.46       18.09      3.29 o 
   0   4  24        0.10       -1.68      1.68 o 
   1   4  24        0.64        3.73      1.81 o 
   2   4  24        0.49        1.09      1.58 o 
  -2   5  24        2.54        2.33      1.63 o 
  -1   5  24        6.38        5.02      3.22 o 
   0   5  24        0.13        0.98      2.11 o 
   1   5  24        8.69       11.29      2.40 o 
  -5   1  25        9.22        5.14      2.42 o 
  -4   1  25       11.33       10.66      3.71 o 
  -3   1  25        1.42        1.90      1.15 o 
  -2   1  25        5.96        2.71      1.74 o 
  -1   1  25        1.70       -0.15      0.92 o 
   0   1  25        0.95        1.25      1.35 o 
   1   1  25        2.54        4.61      2.04 o 
   2   1  25       14.96       13.74      2.30 o 
   3   1  25        0.11        0.90      1.92 o 
   4   1  25        2.72        4.06      1.49 o 
  -5   2  25        2.12       -1.52      2.00 o 
  -4   2  25        0.85        1.10      2.21 o 
  -3   2  25        3.62        4.76      1.66 o 
  -2   2  25        0.98        3.11      2.74 o 
  -1   2  25       10.36       12.45      5.01 o 
   0   2  25        9.19       10.82      2.16 o 
   1   2  25        3.42        3.10      1.15 o 
   2   2  25        0.03        0.84      1.58 o 
   3   2  25        5.39        5.57      2.14 o 
  -4   3  25       12.17        9.74      2.13 o 
  -3   3  25        0.11       -0.88      1.29 o 
  -2   3  25       10.88       11.29      2.97 o 
  -1   3  25        0.33        2.86      1.54 o 
   0   3  25        2.47        0.94      1.65 o 
   1   3  25        8.97       12.43      2.45 o 
   2   3  25        1.48        5.67      1.74 o 
   3   3  25        0.22       -1.23      1.89 o 
  -3   4  25        2.78        1.18      2.12 o 
  -2   4  25        7.40        8.79      2.02 o 
  -1   4  25        3.10        1.22      2.02 o 
   0   4  25       14.50       22.05      3.84 o 
   1   4  25       20.09       21.62      3.98 o 
   2   4  25        0.00       -0.79      1.61 o 
  -5   0  26        1.03        3.57      2.16 o 
  -4   0  26       20.87        9.24      7.83 o 
  -3   0  26       10.08       10.98      2.44 o 
  -2   0  26        3.68        1.36      4.96 o 
  -1   0  26        0.02        1.62      3.66 o 
   0   0  26       15.32       12.40      2.99 o 
   1   0  26        3.71        5.76      2.43 o 
   2   0  26       24.38       24.85      5.45 o 
   3   0  26       11.74       17.07      4.01 o 
  -5   1  26        7.48        6.61      2.78 o 
  -4   1  26        4.75        1.98      2.18 o 
  -3   1  26        3.12        2.22      2.31 o 
  -2   1  26        4.32        3.18      1.71 o 
  -1   1  26       21.70       21.86      3.46 o 
   0   1  26        3.06        1.14      1.62 o 
   1   1  26       33.82       29.37      3.40 o 
   2   1  26        0.03        1.30      1.81 o 
   3   1  26        2.51        3.41      1.49 o 
  -4   2  26        0.48        5.37      1.74 o 
  -3   2  26        1.67        2.61      1.68 o 
  -2   2  26        1.49        7.32      3.49 o 
  -1   2  26        3.72        3.73      2.75 o 
   0   2  26        0.90        0.56      1.72 o 
   1   2  26        0.41       -1.15      2.32 o 
   2   2  26        4.98        4.53      1.86 o 
   3   2  26       13.37       10.36      2.79 o 
  -4   3  26        0.63        3.16      3.30 o 
  -3   3  26        5.77        9.30      2.33 o 
  -2   3  26        3.49        2.80      1.82 o 
  -1   3  26        3.24        4.66      1.98 o 
   0   3  26        0.01        1.55      1.64 o 
   1   3  26        0.01        0.95      2.38 o 
   2   3  26        7.13       11.43      5.09 o 
  -2   4  26        7.22        8.62      1.92 o 
  -1   4  26        7.84        5.42      1.68 o 
   0   4  26        8.64        6.78      2.05 o 
  -4   1  27        9.83        6.94      2.88 o 
  -3   1  27        0.62       -0.75      1.71 o 
  -2   1  27       10.37       12.94      2.50 o 
  -1   1  27        2.09       -0.02      1.31 o 
   0   1  27        0.16        1.61      1.72 o 
   1   1  27        2.07        2.65      1.54 o 
   2   1  27        5.13        6.25      1.98 o 
  -3   2  27       12.91       10.62      4.24 o 
  -2   2  27       32.80       38.95      6.44 o 
  -1   2  27        0.37        0.42      1.56 o 
   0   2  27       20.81       20.89      3.75 o 
   1   2  27        0.67        0.97      1.62 o 
   2   2  27       10.08       11.33      2.73 o 
  -2   3  27       25.99       36.31      6.05 o 
  -1   3  27       16.68       18.25      3.32 o 
   0   3  27        1.16        1.62      2.10 o 
   1   3  27        8.65       10.50      2.56 o 
  -3   0  28        7.66        8.20      2.42 o 
  -2   0  28       20.75       18.26      5.45 o 
  -1   0  28        3.22        7.39      2.40 o 
   0   0  28       30.85       28.36      6.20 o 
   1   0  28        1.50        3.17      2.54 o 
  -3   1  28        4.39        5.27      1.73 o 
  -2   1  28       14.21       10.01      3.26 o 
  -1   1  28        3.04        2.46      1.56 o 
   0   1  28        0.31        2.52      2.04 o 
   1   1  28        0.98        2.45      1.97 o 
  -2   2  28        9.78        9.16      2.47 o 
  -1   2  28        0.41       -1.56      1.56 o 
   0   2  28        0.54        1.10      1.63 o 
  -1   1  29        1.27        2.05      4.53 o 
                                                 
